# Supplementary material for: PKMiner: a database for exploring type II polyketide synthases
Source: BMC Microbiol. 2012 Aug 8;12:169. doi: 10.1186/1471-2180-12-169 (PMC3462128; doi:10.1186/1471-2180-12-169)
Supplement: Additional file 1 — Table S1. List of 42 known aromatic polyketide and their gene cluster used for analysis in this study. For each type II PKS gene cluster, this table includes polyketide name, gene name, chemotype, organism, NCBI code and reference. Table S2 List of actinobacterial genomes used for analysis in this study. This table includes NCBI code and species name. Table S3 List of 280 known type II PKSs identified from 42 type II PKS gene clusters. This table includes gene name, protein sequence, protein length, type II PKS class, uniprot accession, Pfam accession and CDD accession. Insignificant hit in Pfam search is given in parenthesis in Pfam column. Table S4 List of 308 type II PKS domains resulted from homology based clustering analysis. This table includes gene name, domain start, end, length, and type. Table S5 List of type II PKS domains in each type II PKS gene cluster for each aromatic polyketide chemotypes. Table S6 List of predicted type II PKSs from the analysis of actinobacterial genomes. This table includes NCBI code, cluster number, protein id, predicted PKS class, homologs, evalue, start, end, direction, locus tag, protein name. [file 1471-2180-12-169-S1.xlsx]

## Sheet: Table S1
Polyketide	PKS genes	Chemotype	Organism	Nucleotide sequence accession number	Reference	Pudmed
actinorhodin	act	benzoisochromanequinones	Streptomyces coelicolor	AL939122/X63449	[1]	1527048
granaticin	gra	benzoisochromanequinones	Streptomyces violaceoruber	AJ011500	[2]	2583128
frenolicin	fren	benzoisochromanequinones	Streptomyces roseofulvus	AF058302	[3]	8181754
griseusin	gris	benzoisochromanequinones	Streptomyces griseus	X77865	[4]	8169211
tetracenomycin	tcm	tetracenomycins	Streptomyces glaucescens	M80674	[5]	1548230
whiE pigment	whiE	Pentangular polyphenols	Streptomyces coelicolor	X55942	[6]	2077356
sch pigment	sch	Pentangular polyphenols	Streptomyces halstedii	L05390	[7]	8344517
cur pigment	cur	Pentangular polyphenols	Streptomyces cyaneus	X62518	[8]	1644304
oxytetracycline	otc	tetracyclines/aureolic acids	Streptomyces rimosus	DQ143963/DQ143963_h	[9]	16597959
daunorubicin	dps	anthracyclines	Streptomyces peucetius	U77891/L35560	[10]	7828855
nogalamycin	sno	anthracyclines	Streptomyces nogalater	AJ224512	[11]	8668120
mithramycin	mtm	tetracyclines/aureolic acids	Streptomyces argillaceus	X89899	[12]	8654997
urdamycin	urd	angucyclines	Streptomyces fradiae	X87093	[13]	7592377
jadomycin	jad	angucyclines	Streptomyces venezuelae	AF126429	[14]	7881555
chromomycin	cmm	tetracyclines/aureolic acids	Streptomyces griseus subsp. Griseus	AJ578458	[15]	15112992
hedamycin	hed	benzoisochromanequinones	Streptomyces griseoruber	AY196994	[16]	15271354
gilvocarcin	gil	angucyclines	Streptomyces griseoflavus	AY233211	[17]	12822997
medermycin	med	benzoisochromanequinones	Streptomyces sp. AM-7161	AB103463	[18]	12855716
chartreusin	cha	anthracyclines	Streptomyces chartreusis	AJ786382/AJ786383	[19]	15911378
resistomycin	rem		Streptomyces resistomycificus	AJ585192	[20]	14982421
griseorhodin	grh	Pentangular polyphenols	Streptomyces sp. JP95	AF509565	[21]	12323376
fredericamycin	fdm	Pentangular polyphenols	Streptomyces griseus	AF525490	[22]	16305230
R1128	zhu	anthracyclines	Streptomyces sp. R1128	AF293442	[23]	10931852
oviedomycin	ovm	angucyclines	Streptomyces antibioticus	AJ632203	[24]	15368568
aclacinomycin	akn	anthracyclines	Streptomyces galilaeus	AF257324	[25]	12137949
landomycin	lan	angucyclines	Streptomyces cyanogenus	AF080235	[26]	9933932
benastatin	ben	Pentangular polyphenols	Streptomyces sp. A2991200	AM501485	[27]	17439117
auricin	aur	angucyclines	Streptomyces aureofaciens	AY956334	[28]	12384301
unknown	alp	angucyclines	Streptomyces ambofaciens	AY338477	[29]	14742212
unknown	pga	Pentangular polyphenols	Streptomyces sp. PGA64	AY034378	[30]	15515887
sch 47554	sch	angucyclines	Streptomyces sp. SCC 2136	AJ628018	[31]	17085966
pradamicin	prm	anthracyclines	Actinomadura hibisca	D87924	[32]	18051306
naphthocyclinone	ncn	benzoisochromanequinones	Streptomyces arenae	AF098965/AF098966	[33]	10206788
steffimycin	stf	anthracyclines	Streptomyces steffisburgensis	AM156932	[34]	16751529
simocyclinone	sim	angucyclines	Streptomyces antibioticus Tϋ6040	AF324838	[35]	11959542
lysolipin	llp	Pentangular polyphenols	Streptomyces tendae	AM492533	[36]	20399259
elloramycin	elm	tetracenomycins	Streptomyces olivaceus	AM900040	[37]	18310024
daunomycin	dau	anthracyclines	Streptomyces sp. C5	L34880	[38]	7928998
monensin	mon		Streptomyces cinnamonensis	Z11511	[39]	1508151
unknown	hir		Saccharopolyspora hirsuta	M98258	[40]	8341260
unknown	ard		Kibdelosporangium aridum	L24518	[41]	7987007
enterocin	enc		Streptomyces maritimus	AF254925	[42]	11137817
1. Fernández-Moreno MA, Martínez E, Boto L, Hopwood DA, Malpartida F: Nucleotide sequence and deduced functions of a set of cotranscribed genes of Streptomyces coelicolor A3(2) including the polyketide synthase for the antibiotic actinorhodin. J Biol Chem 1992, 267:19278-90.
2. Sherman DH, Malpartida F, Bibb MJ, Kieser HM, Bibb MJ, Hopwood DA: Structure and deduced function of the granaticin-producing polyketide synthase gene cluster of Streptomyces violaceoruber Tü22. EMBO J 1989, 8:2717-25.
3. Bibb MJ, Sherman DH, Omura S, Hopwood DA: Cloning, sequencing and deduced functions of a cluster of Streptomyces genes probably encoding biosynthesis of the polyketide antibiotic frenolicin. Gene 1994, 142:31-9.
4. Yu TW, Bibb MJ, Revill WP, Hopwood DA: Cloning, sequencing, and analysis of the griseusin polyketide synthase gene cluster from Streptomyces griseus. J Bacteriol 1994, 176:2627-34.
5. Summers RG, Wendt-Pienkowski E, Motamedi H, Hutchinson CR: Nucleotide sequence of the tcmII-tcmIV region of the tetracenomycin C biosynthetic gene cluster of Streptomyces glaucescens and evidence that the tcmN gene encodes a multifunctional cyclase-dehydratase-O-methyl transferase. J Bacteriol 1992, 174:1810-20.
6. Davis NK, Chater KF: Spore colour in Streptomyces coelicolor A3(2) involves the developmentally regulated synthesis of a compound biosynthetically related to polyketide antibiotics. Mol Microbiol 1990, 4:1679-91.
7. Blanco G, Brian P, Pereda A, Méndez C, Salas JA, Chater KF: Hybridization and DNA sequence analyses suggest an early evolutionary divergence of related biosynthetic gene sets encoding polyketide antibiotics and spore pigments in Streptomyces spp. Gene 1993, 130:107-16.
8. Bergh S, Uhlén M: Analysis of a polyketide synthesis-encoding gene cluster of Streptomyces curacoi. Gene 1992, 117:131-6.
9. Zhang W, Ames BD, Tsai SC, Tang Y: Engineered biosynthesis of a novel amidated polyketide, using the malonamyl-specific initiation module from the oxytetracycline polyketide synthase. Appl Environ Microbiol. 2006, 72:2573-80.
10. Grimm A, Madduri K, Ali A, Hutchinson CR: Characterization of the Streptomyces peucetius ATCC 29050 genes encoding doxorubicin polyketide synthase. Gene 1994, 151:1-10.
11. Ylihonko K, Tuikkanen J, Jussila S, Cong L, Mäntsälä P: A gene cluster involved in nogalamycin biosynthesis from Streptomyces nogalater: sequence analysis and complementation of early-block mutations in the anthracycline pathway. Mol Gen Genet 1996, 251:113-20.
12. Lombó F, Blanco G, Fernández E, Méndez C, Salas JA: Characterization of Streptomyces argillaceus genes encoding a polyketide synthase involved in the biosynthesis of the antitumor mithramycin. Gene. 1996, 172:87-91.
13. Decker H, Haag S: Cloning and characterization of a polyketide synthase gene from Streptomyces fradiae Tü2717, which carries the genes for biosynthesis of the angucycline antibiotic urdamycin A and a gene probably involved in its oxygenation. J Bacteriol 1995, 177:6126-36.
14. Han L, Yang K, Ramalingam E, Mosher RH, Vining LC: Cloning and characterization of polyketide synthase genes for jadomycin B biosynthesis in Streptomyces venezuelae ISP5230. Microbiology 1994,140:3379-89.
15. Menéndez N, Nur-e-Alam M, Braña AF, Rohr J, Salas JA, Méndez C: Biosynthesis of the antitumor chromomycin A3 in Streptomyces griseus: analysis of the gene cluster and rational design of novel chromomycin analogs. Chem Biol 2004, 11:21-32.
16. Bililign T, Hyun CG, Williams JS, Czisny AM, Thorson JS: The hedamycin locus implicates a novel aromatic PKS priming mechanism. Chem Biol. 2004, 11:959-69.
17. Fischer C, Lipata F, Rohr J: The complete gene cluster of the antitumor agent gilvocarcin V and its implication for the biosynthesis of the gilvocarcins. J Am Chem Soc 2003, 125:7818-9.
18. Ichinose K, Ozawa M, Itou K, Kunieda K, Ebizuka Y: Cloning, sequencing and heterologous expression of the medermycin biosynthetic gene cluster of Streptomyces sp. AM-7161: towards comparative analysis of the benzoisochromanequinone gene clusters. Microbiology 2003, 149:1633-45.
19. Xu Z, Jakobi K, Welzel K, Hertweck C: Biosynthesis of the antitumor agent chartreusin involves the oxidative rearrangement of an anthracyclic polyketide. Chem Biol 2005, 12:579-88.
20. Jakobi K, Hertweck C: A gene cluster encoding resistomycin biosynthesis in Streptomyces resistomycificus; exploring polyketide cyclization beyond linear and angucyclic patterns. J Am Chem Soc 2004, 126:2298-9.
21. Li A, Piel J: A gene cluster from a marine Streptomyces encoding the biosynthesis of the aromatic spiroketal polyketide griseorhodin A. Chem Biol 2002, 9:1017-26.
22. Wendt-Pienkowski E, Huang Y, Zhang J, Li B, Jiang H, Kwon H, Hutchinson CR, Shen B: Cloning, sequencing, analysis, and heterologous expression of the fredericamycin biosynthetic gene cluster from Streptomyces griseus. J Am Chem Soc 2005, 127:16442-52.
23. Marti T, Hu Z, Pohl NL, Shah AN, Khosla C: Cloning, nucleotide sequence, and heterologous expression of the biosynthetic gene cluster for R1128, a non-steroidal estrogen receptor antagonist. Insights into an unusual priming mechanism. J Biol Chem 2000, 275:33443-8.
24. Lombó F, Braña AF, Salas JA, Méndez C: Genetic organization of the biosynthetic gene cluster for the antitumor angucycline oviedomycin in Streptomyces antibioticus ATCC 11891. Chembiochem 2004, 5:1181-7.
25. Räty K, Kantola J, Hautala A, Hakala J, Ylihonko K, Mäntsälä P: Cloning and characterization of Streptomyces galilaeus aclacinomycins polyketide synthase (PKS) cluster. Gene 2002,293:115-22.
26. Westrich L, Domann S, Faust B, Bedford D, Hopwood DA, Bechthold A: Cloning and characterization of a gene cluster from Streptomyces cyanogenus S136 probably involved in landomycin biosynthesis. FEMS Microbiol Lett 1999, 170:381-7.
27. Xu Z, Schenk A, Hertweck C: Molecular analysis of the benastatin biosynthetic pathway and genetic engineering of altered fatty acid-polyketide hybrids. J Am Chem Soc 2007, 129:6022-30.
28. Novakova R, Bistakova J, Homerova D, Rezuchova B, Kormanec J: Cloning and characterization of a polyketide synthase gene cluster involved in biosynthesis of a proposed angucycline-like polyketide auricin in Streptomyces aureofaciens CCM 3239. Gene 2002, 297:197-208.
29. Pang X, Aigle B, Girardet JM, Mangenot S, Pernodet JL, Decaris B, Leblond P: Functional angucycline-like antibiotic gene cluster in the terminal inverted repeats of the Streptomyces ambofaciens linear chromosome. Antimicrob Agents Chemother 2004, 48:575-88.
30. Metsä-Ketelä M, Ylihonko K, Mäntsälä P: Partial activation of a silent angucycline-type gene cluster from a rubromycin beta producing Streptomyces sp. PGA64. J Antibiot 2004, 57:502-10.
31. Basnet DB, Oh TJ, Vu TT, Sthapit B, Liou K, Lee HC, Yoo JC, Sohng JK: Angucyclines Sch 47554 and Sch 47555 from Streptomyces sp. SCC-2136: cloning, sequencing, and characterization. Mol Cells 2006, 22(2):154-62.
32. Kim BC, Lee JM, Ahn JS, Kim BS: Cloning, sequencing, and characterization of the pradimicin biosynthetic gene cluster of Actinomadura hibisca P157-2. J Microbiol Biotechnol 2007, 17:830-9.
33. Brünker P, McKinney K, Sterner O, Minas W, Bailey JE: Isolation and characterization of the naphthocyclinone gene cluster from Streptomyces arenae DSM 40737 and heterologous expression of the polyketide synthase genes. Gene. 1999, 227:125-35.
34. Gullón S, Olano C, Abdelfattah MS, Braña AF, Rohr J, Méndez C, Salas JA: Isolation, characterization, and heterologous expression of the biosynthesis gene cluster for the antitumor anthracycline steffimycin. Appl Environ Microbiol 2006, 72:4172-83.
35. Trefzer A, Pelzer S, Schimana J, Stockert S, Bihlmaier C, Fiedler HP, Welzel K, Vente A, Bechthold A: Biosynthetic gene cluster of simocyclinone, a natural multihybrid antibiotic. Antimicrob Agents Chemother. 2002, 46:1174-82.
36. Lopez P, Hornung A, Welzel K, Unsin C, Wohlleben W, Weber T, Pelzer S: Isolation of the lysolipin gene cluster of Streptomyces tendae Tü 4042. Gene 2010, 461:5-14.
37. Ramos A, Lombó F, Braña AF, Rohr J, Méndez C, Salas JA: Biosynthesis of elloramycin in Streptomyces olivaceus requires glycosylation by enzymes encoded outside the aglycon cluster. Microbiology 2008, 154:781-8.
38. Ye J, Dickens ML, Plater R, Li Y, Lawrence J, Strohl WR: Isolation and sequence analysis of polyketide synthase genes from the daunomycin-producing Streptomyces sp. strain C5. J Bacteriol 1994, 176:6270-80.
39. Arrowsmith TJ, Malpartida F, Sherman DH, Birch A, Hopwood DA, Robinson JA: Characterisation of actI-homologous DNA encoding polyketide synthase genes from the monensin producer Streptomyces cinnamonensis. Mol Gen Genet 1992, 234:254-64.
40. Le Gouill C, Desmarais D, Déry CV: Saccharopolyspora hirsuta 367 encodes clustered genes similar to ketoacyl synthase, ketoacyl reductase, acyl carrier protein, and biotin carboxyl carrier protein. Mol Gen Genet 1993, 240:146-50.
41. Piecq M, Dehottay P, Biot A, Dusart J: Cloning and nucleotide sequence of a region of the Kibdelosporangium aridum genome homologous to polyketide biosynthetic genes. DNA Seq 1994, 4:219-29.
42. Piel J, Hertweck C, Shipley PR, Hunt DM, Newman MS, Moore BS: Cloning, sequencing and analysis of the enterocin biosynthesis gene cluster from the marine isolate 'Streptomyces maritimus': evidence for the derailment of an aromatic polyketide synthase. Chem Biol 2000, 7:943-55.

## Sheet: Table S2
NCBI code	Species
NC_013124	Acidimicrobium ferrooxidans DSM 10331
NC_014218	Arcanobacterium haemolyticum DSM 20595
NC_014246	Mobiluncus curtisii ATCC 43063
NC_005206	Arcanobacterium pyogenes
NC_001787	Arcanobacterium pyogenes
NC_013131	Catenulispora acidiphila DSM 44928
NC_010813	Corynebacterium aurimucosum
NC_012590	Corynebacterium aurimucosum ATCC 700975
NC_003090	Corynebacterium callunae
NC_011030	Corynebacterium casei
NC_005001	Corynebacterium diphtheriae
NC_003239	Corynebacterium diphtheriae
NC_002935	Corynebacterium diphtheriae NCTC 13129
NC_004320	Corynebacterium efficiens YS-314
NC_004319	Corynebacterium efficiens YS-314
NC_004369	Corynebacterium efficiens YS-314
NC_003227	Corynebacterium glutamicum
NC_001415	Corynebacterium glutamicum
NC_001791	Corynebacterium glutamicum
NC_001456	Corynebacterium glutamicum
NC_010243	Corynebacterium glutamicum
NC_001385	Corynebacterium glutamicum
NC_004535	Corynebacterium glutamicum
NC_002099	Corynebacterium glutamicum
NC_004534	Corynebacterium glutamicum
NC_002115	Corynebacterium glutamicum
NC_004945	Corynebacterium glutamicum
NC_013726	Corynebacterium glutamicum
NC_004941	Corynebacterium glutamicum
NC_004533	Corynebacterium glutamicum
NC_003450	Corynebacterium glutamicum ATCC 13032
NC_006958	Corynebacterium glutamicum ATCC 13032
NC_009342	Corynebacterium glutamicum R
NC_009343	Corynebacterium glutamicum R
NC_004953	Corynebacterium jeikeium
NC_004774	Corynebacterium jeikeium
NC_003490	Corynebacterium jeikeium
NC_003442	Corynebacterium jeikeium
NC_004773	Corynebacterium jeikeium
NC_002775	Corynebacterium jeikeium
NC_007164	Corynebacterium jeikeium K411
NC_003080	Corynebacterium jeikeium K411
NC_012704	Corynebacterium kroppenstedtii DSM 44385
NC_014329	Corynebacterium pseudotuberculosis FRC41
NC_004833	Corynebacterium renale
NC_015673	Corynebacterium resistens DSM 45100
NC_014167	Corynebacterium resistens DSM 45100
NC_009129	Corynebacterium sp. L2-79-05
NC_009128	Corynebacterium sp. L2-79-05
NC_004939	Corynebacterium striatum
NC_014912	Corynebacterium tuberculostearicum
NC_015683	Corynebacterium ulcerans BR-AD22
NC_010545	Corynebacterium urealyticum DSM 7109
NC_015859	Corynebacterium variabile DSM 44702
NC_013170	Cryptobacterium curtum DSM 15641
NC_013441	Gordonia bronchialis DSM 43247
NC_013442	Gordonia bronchialis DSM 43247
NC_005307	Gordonia westfalica
NC_015564	Amycolicicoccus subflavus DQS3-9A1
NC_015560	Amycolicicoccus subflavus DQS3-9A1
NC_015561	Amycolicicoccus subflavus DQS3-9A1
NC_010394	Mycobacterium abscessus
NC_010397	Mycobacterium abscessus
NC_015758	Mycobacterium africanum GM041182
NC_005016	Mycobacterium avium
NC_008595	Mycobacterium avium 104
NC_002944	Mycobacterium avium subsp. paratuberculosis K-10
NC_002945	Mycobacterium bovis AF2122/97
NC_008769	Mycobacterium bovis BCG str. Pasteur 1173P2
NC_012207	Mycobacterium bovis BCG str. Tokyo 172
NC_015848	Mycobacterium canettii CIPT 140010059
NC_004963	Mycobacterium celatum
NC_009341	Mycobacterium gilvum PYR-GCK
NC_009338	Mycobacterium gilvum PYR-GCK
NC_009340	Mycobacterium gilvum PYR-GCK
NC_009339	Mycobacterium gilvum PYR-GCK
NC_011896	Mycobacterium leprae Br4923
NC_002677	Mycobacterium leprae TN
NC_011355	Mycobacterium liflandii 128FXT
NC_010612	Mycobacterium marinum M
NC_010604	Mycobacterium marinum M
NC_008596	Mycobacterium smegmatis str. MC2 155
NC_015576	Mycobacterium sp. JDM601
NC_009077	Mycobacterium sp. JLS
NC_008705	Mycobacterium sp. KMS
NC_008704	Mycobacterium sp. KMS
NC_008703	Mycobacterium sp. KMS
NC_008146	Mycobacterium sp. MCS
NC_008147	Mycobacterium sp. MCS
NC_014812	Mycobacterium sp. Spyr1
NC_014814	Mycobacterium sp. Spyr1
NC_014811	Mycobacterium sp. Spyr1
NC_002755	Mycobacterium tuberculosis CDC1551
NC_009565	Mycobacterium tuberculosis F11
NC_009525	Mycobacterium tuberculosis H37Ra
NC_000962	Mycobacterium tuberculosis H37Rv
NC_012943	Mycobacterium tuberculosis KZN 1435
NC_005916	Mycobacterium ulcerans Agy99
NC_008611	Mycobacterium ulcerans Agy99
NC_008726	Mycobacterium vanbaalenii PYR-1
NC_013448	Nocardia aobensis
NC_006362	Nocardia farcinica IFM 10152
NC_006363	Nocardia farcinica IFM 10152
NC_006361	Nocardia farcinica IFM 10152
NC_010874	Nocardia sp. 107
NC_013538	Nocardia sp. C-14-1
NC_010882	Rhodococcus aetherivorans
NC_004854	Rhodococcus equi
NC_002576	Rhodococcus equi
NC_011150	Rhodococcus equi
NC_011151	Rhodococcus equi
NC_014659	Rhodococcus equi 103S
NC_005073	Rhodococcus erythropolis
NC_006258	Rhodococcus erythropolis
NC_003846	Rhodococcus erythropolis
NC_007491	Rhodococcus erythropolis PR4
NC_012490	Rhodococcus erythropolis PR4
NC_007486	Rhodococcus erythropolis PR4
NC_007487	Rhodococcus erythropolis PR4
NC_008269	Rhodococcus jostii RHA1
NC_008268	Rhodococcus jostii RHA1
NC_008271	Rhodococcus jostii RHA1
NC_008270	Rhodococcus jostii RHA1
NC_006969	Rhodococcus opacus
NC_006970	Rhodococcus opacus
NC_012521	Rhodococcus opacus B4
NC_012522	Rhodococcus opacus B4
NC_012520	Rhodococcus opacus B4
NC_012523	Rhodococcus opacus B4
NC_008823	Rhodococcus rhodochrous
NC_004900	Rhodococcus sp. B264-1
NC_010850	Rhodococcus sp. NS1
NC_014168	Segniliparus rotundus DSM 44985
NC_014159	Tsukamurella paurometabola DSM 20162
NC_014158	Tsukamurella paurometabola DSM 20162
NC_008578	Acidothermus cellulolyticus 11B
NC_008278	Frankia alni ACN14a
NC_007777	Frankia sp. CcI3
NC_002699	Frankia sp. CpI1
NC_009921	Frankia sp. EAN1pec
NC_014666	Frankia sp. EuI1c
NC_015664	Frankia symbiont of Datisca glomerata
NC_015656	Frankia symbiont of Datisca glomerata
NC_015657	Frankia symbiont of Datisca glomerata
NC_013757	Geodermatophilus obscurus DSM 43160
NC_013235	Nakamurella multipartita DSM 44233
NC_013947	Stackebrandtia nassauensis DSM 44728
NC_009664	Kineococcus radiotolerans SRS30216
NC_009660	Kineococcus radiotolerans SRS30216
NC_009806	Kineococcus radiotolerans SRS30216
NC_012669	Beutenbergia cavernae DSM 12333
NC_002522	Brevibacterium linens
NC_014151	Cellulomonas flavigena DSM 20109
NC_015514	Cellulomonas fimi ATCC 484
NC_013172	Brachybacterium faecium DSM 4810
NC_013169	Kytococcus sedentarius DSM 20547
NC_014830	Intrasporangium calvum DSM 43043
NC_013174	Jonesia denitrificans DSM 20603
NC_010399	Clavibacter michiganensis subsp. Sepedonicus
NC_010407	Clavibacter michiganensis subsp. sepedonicus
NC_010408	Clavibacter michiganensis subsp. sepedonicus
NC_009479	Clavibacter michiganensis subsp. michiganensis NCPPB 382
NC_009480	Clavibacter michiganensis subsp. michiganensis NCPPB 382
NC_009478	Clavibacter michiganensis subsp. michiganensis NCPPB 382
NC_006087	Leifsonia xyli subsp. xyli str. CTCB07
NC_015125	Microbacterium testaceum StLB037
NC_008713	Arthrobacter aurescens TC1
NC_008711	Arthrobacter aurescens TC1
NC_008712	Arthrobacter aurescens TC1
NC_011879	Arthrobacter chlorophenolicus A6
NC_011881	Arthrobacter chlorophenolicus A6
NC_011886	Arthrobacter chlorophenolicus A6
NC_009453	Arthrobacter nitroguajacolicus
NC_015145	Arthrobacter phenanthrenivorans Sphe3
NC_015146	Arthrobacter phenanthrenivorans Sphe3
NC_015147	Arthrobacter phenanthrenivorans Sphe3
NC_010494	Arthrobacter sp. AK-1
NC_010492	Arthrobacter sp. Chr15
NC_008539	Arthrobacter sp. FB24
NC_008538	Arthrobacter sp. FB24
NC_008541	Arthrobacter sp. FB24
NC_008537	Arthrobacter sp. FB24
NC_014549	Arthrobacter arilaitensis Re117
NC_014550	Arthrobacter arilaitensis Re117
NC_014548	Arthrobacter arilaitensis Re117
NC_010617	Kocuria rhizophila DC2201
NC_003526	Micrococcus luteus
NC_012803	Micrococcus luteus NCTC 2665
NC_004954	Micrococcus sp. 28
NC_010168	Renibacterium salmoninarum ATCC 33209
NC_014643	Rothia dentocariosa ATCC 17931
NC_013715	Rothia mucilaginosa DY-18
NC_015588	Isoptericola variabilis 225
NC_013530	Xylanimonas cellulosilytica DSM 15894
NC_013531	Xylanimonas cellulosilytica DSM 15894
NC_013521	Sanguibacter keddieii DSM 10542
NC_004572	Tropheryma whipplei str. Twist
NC_004551	Tropheryma whipplei TW08/27
NC_014391	Micromonospora aurantiaca ATCC 27029
NC_006910	Micromonospora rosaria
NC_014815	Micromonospora sp. L5
NC_009953	Salinispora arenicola CNS-205
NC_009380	Salinispora tropica CNB-440
NC_015434	Verrucosispora maris AB-18-032
NC_015409	Verrucosispora maris AB-18-032
NC_013729	Kribbella flavida DSM 17836
NC_008697	Nocardioides sp. JS614
NC_008699	Nocardioides sp. JS614
NC_015635	Microlunatus phosphovorus NM-1
NC_002611	Propionibacterium acidipropionici
NC_006085	Propionibacterium acnes KPA171202
NC_014039	Propionibacterium acnes SK137
NC_010065	Propionibacterium freudenreichii
NC_002580	Propionibacterium freudenreichii
NC_014215	Propionibacterium freudenreichii subsp. shermanii CIRM-BIA1
NC_004526	Propionibacterium granulosum
NC_005705	Propionibacterium jensenii
NC_013093	Actinosynnema mirum DSM 43827
NC_010905	Amycolatopsis benzoatilytica
NC_010852	Amycolatopsis mediterranei
NC_014318	Amycolatopsis mediterranei U32
NC_014913	Pseudonocardia autotrophica
NC_015313	Pseudonocardia dioxanivorans CB1190
NC_015314	Pseudonocardia dioxanivorans CB1190
NC_015312	Pseudonocardia dioxanivorans CB1190
NC_013159	Saccharomonospora viridis DSM 43017
NC_009142	Saccharopolyspora erythraea NRRL 2338
NC_014165	Thermobispora bispora DSM 43833
NC_006571	Streptomyces albulus
NC_003155	Streptomyces avermitilis MA-4680
NC_004719	Streptomyces avermitilis MA-4680
NC_001738	Streptomyces clavuligerus ATCC 27064
NC_003319	Streptomyces coelicolor
NC_003904	Streptomyces coelicolor A3(2)
NC_003903	Streptomyces coelicolor A3(2)
NC_003888	Streptomyces coelicolor A3(2)
NC_002112	Streptomyces cyaneus
NC_001425	Streptomyces flavovirens
NC_008792	Streptomyces ghanaensis
NC_010572	Streptomyces griseus subsp. griseus NBRC 13350
NC_008441	Streptomyces laurentii
NC_010097	Streptomyces lavendulae
NC_004933	Streptomyces lividans
NC_002149	Streptomyces natalensis
NC_001759	Streptomyces phaeochromogenes
NC_004808	Streptomyces rochei
NC_013929	Streptomyces scabiei 87.22
NC_010849	Streptomyces sp. 44030
NC_007927	Streptomyces sp. 44414
NC_004931	Streptomyces sp. EN27
NC_006911	Streptomyces sp. F11
NC_006912	Streptomyces sp. FQ1
NC_010851	Streptomyces sp. FR1
NC_010311	Streptomyces sp. HK1
NC_015953	Streptomyces sp. SirexAA-E
NC_013449	Streptomyces sp. W9
NC_013417	Streptomyces sp. x3
NC_013667	Streptomyces sp. Y27
NC_013420	Streptomyces sp. ZL12
NC_007431	Streptomyces venezuelae
NC_004934	Streptomyces violaceoruber
NC_015957	Streptomyces violaceusniger Tu 4113
NC_015952	Streptomyces violaceusniger Tu 4113
NC_015951	Streptomyces violaceusniger Tu 4113
NC_014211	Nocardiopsis dassonvillei subsp. dassonvillei DSM 43111
NC_014210	Nocardiopsis dassonvillei subsp. dassonvillei DSM 43111
NC_013779	Nocardiopsis sp. 90127
NC_007333	Thermobifida fusca YX
NC_013596	Streptosporangium roseum DSM 43021
NC_013595	Streptosporangium roseum DSM 43021
NC_013510	Thermomonospora curvata DSM 43183
NC_010908	Bifidobacterium asteroides
NC_011332	Bifidobacterium bifidum
NC_014638	Bifidobacterium bifidum PRL2010
NC_014616	Bifidobacterium bifidum S17
NC_010930	Bifidobacterium breve
NC_002133	Bifidobacterium breve
NC_007068	Bifidobacterium catenulatum
NC_013714	Bifidobacterium dentium Bd1
NC_004252	Bifidobacterium longum
NC_010857	Bifidobacterium longum
NC_004253	Bifidobacterium longum
NC_006843	Bifidobacterium longum
NC_002635	Bifidobacterium longum
NC_004978	Bifidobacterium longum
NC_006997	Bifidobacterium longum
NC_004443	Bifidobacterium longum
NC_004770	Bifidobacterium longum
NC_010861	Bifidobacterium longum
NC_004768	Bifidobacterium longum
NC_011139	Bifidobacterium longum
NC_004769	Bifidobacterium longum
NC_010816	Bifidobacterium longum DJO10A
NC_004943	Bifidobacterium longum NCC2705
NC_004307	Bifidobacterium longum NCC2705
NC_015053	Bifidobacterium longum subsp. infantis 157F
NC_015052	Bifidobacterium longum subsp. infantis 157F
NC_015066	Bifidobacterium longum subsp. infantis 157F
NC_011593	Bifidobacterium longum subsp. infantis ATCC 15697
NC_014656	Bifidobacterium longum subsp. longum BBMN68
NC_015067	Bifidobacterium longum subsp. longum JCM 1217
NC_014169	Bifidobacterium longum subsp. longum JDM301
NC_003527	Bifidobacterium pseudocatenulatum
NC_010877	Bifidobacterium pseudolongum subsp. globosum
NC_010164	Bifidobacterium sp. A24
NC_008618	Bifidobacterium adolescentis ATCC 15703
NC_011835	Bifidobacterium animalis subsp. lactis AD011
NC_012814	Bifidobacterium animalis subsp. lactis Bl-04
NC_012815	Bifidobacterium animalis subsp. lactis DSM 10140
NC_013721	Gardnerella vaginalis 409-05
NC_014644	Gardnerella vaginalis ATCC 14019
NC_013203	Atopobium parvulum DSM 20469
NC_015389	Coriobacterium glomerans PW2
NC_013204	Eggerthella lenta DSM 2243
NC_015738	Eggerthella sp. YY7918
NC_014363	Olsenella uli DSM 7084
NC_013165	Slackia heliotrinireducens DSM 20476
NC_008148	Rubrobacter xylanophilus DSM 9941
NC_013739	Conexibacter woesei DSM 14684

## Sheet: Table S3
Gene	Order	pt_seq	class	pt_len	uniprot_acc	Gene Name	Pfam	CDD
act	1	MATQDSEVALVTGATSGIGLEIARRLGKEGLRVFVCARGEEGLRTTLKELREAGVEADGRTCDVRSVPEIEALVAAVVERYGPVDVLVNNAGRPGGGATAELADELWLDVVETNLTGVFRVTKQVLKAGGMLERGTGRIVNIASTGGKQGVVHAAPYSASKHGVVGFTKALGLELARTGITVNAVCPGFVETPMAASVREHYSDIWEVSTEEAFDRITARVPIGRYVQPSEVAEMVAYLIGPGAAAVTAQALNVCGGLGNY	KR	261	P16544	actIII	PF00106	cd08945
act	2	MKRRVVITGVGVRAPGGNGTRQFWELLTSGRTATRRISFFDPSPYRSQVAAEADFDPVAEGFGPRELDRMDRASQFAVACAREAFAASGLDPDTLDPARVGVSLGSAVAAATSLEREYLLLSDSGRDWEVDAAWLSRHMFDYLVPSVMPAEVAWAVGAEGPVTMVSTGCTSGLDSVGNAVRAIEEGSADVMFAGAADTPITPIVVACFDAIRATTARNDDPEHASRPFDGTRDGFVLAEGAAMFVLEDYDSALARGARIHAEISGYATRCNAYHMTGLKADGREMAETIRVALDESRTDATDIDYINAHGSGTRQNDRHETAAYKRALGEHARRTPVSSIKSMVGHSLGAIGSLEIAACVLALEHGVVPPTANLRTSDPECDLDYVPLEARERKLRSVL…	KS	424	Q02059	actIORF1	PF00109, PF002801	cd00834
act	3	MSVLITGVGVVAPNGLGLAPYWSAVLDGRHGLGPVTRFDVSRYPATLAGQIDDFHAPDHIPGRLLPQTDPSTRLALTAADWALQDAKADPESLTDYDMGVVTANACGGFDFTHREFRKLWSEGPKSVSVYESFAWFYAVNTGQISIRHGMRGPSSALVAEQAGGLDALGHARRTIRRGTPLVVSGGVDSALDPWGWVSQIASGRISTATDPDRAYLPFDERAAGYVPGEGGAILVLEDSAAAEARGRHDAYGELAGCASTFDPAPGSGRPAGLERAIRLALNDAGTGPEDVDVVFADGAGVPELDAAEARAIGRVFGREGVPVTVPKTTTGRLYSGGGPLDVVTALMSLREGVIAPTAGVTSVPREYGIDLVLGEPRSTAPRTALVLARGRWGFNSAAV…	CLF	407	Q02062	actIORF2	PF00109, PF002801	cd00832
act	4	MATLLTTDDLRRALVECAGETDGTDLSGDFLDLRFEDIGYDSLALMETAARLESRYGVSIPDDVAGRVDTPRELLDLINGALAEAA	ACP	86	Q02054	actIORF3	PF00550	PF00550
act	5	MSRPGEHRVVHTLRTQAPARRLYELVARVEDWPAVFEPTVHVQVLERGPGTERFRIWARVGGRVKTWTSRRTLDPDTLRVTFRQELTQPPIASMGGSWEFRGDGDGTEVVLTHDFAAVDEAALPGLREALDANSGKELAALVALAERRQPPEELVFTFEDTLRVPSGDDAYAFIERSDLWQERLPHVRKVTLTEEAAGTGPAETRDMTVQDMTMETVTTDGGTHTTRSIRLCVPARSIVYKQLVPPALLSGHCGAWTFGEDTVTARHTVAIDPARVEEVLGKGATVADARTHLREVLGANSRATLRHAAAAAGPAS	ARO	316	Q02055	actVII	PF03364, (PF03364)	cd08861
act	6	MTVEVREVAEGVYAYEQAPGGWCVSNAGIVVGGDGALVVDTLSTIPRARRLAEWVDKLAAGPGRTVVNTHFHGDHAFGNQVFAPGTRIIAHEDMRSAMVTTGLALTGLWPRVDWGEIELRPPNVTFRDRLTLHVGERQVELICVGPAHTDHDVVVWLPEERVLFAGDVVMSGVTPFALFGSVAGTLAALDRLAELEPEVVVGGHGPVAGPEVIDANRDYLRWVQRLAADAVDRRLTPLQAARRADLGAFAGLLDAERLVANLHRAHEELLGGHVRDAMEIFAELVAYNGGQLPTCLA	CYC	297	Q02057	actIV	PF00753	cl00446
gra	1	MTTATATATATPGTAAKPVALVTGATSGIGLAIARRLAALGARTFLCARDEERLAQTVKELRGEGFDVDGTVCDVADPAQIRAYVAAAVQRYGTVDILVNNAGRSGGGATAEIADELWLDVITTNLTSVFLMTKEVLNAGGMLAKKRGRIINIASTGGKQGVVHAVPYSASKHGVVGLTKALGLELARTGITVNAVCPGFVETPMAERVREHYAGIWQVSEEETFDRITNRVPLGRYVETREVAAMVEYLVADDAAAVTAQALNVCGGLGNY	KR	272	P16542	gra-orf5	PF00106	cl09931
gra	2	MTRRVVITGVGVRAPGGSGTKEFWDLLTAGRTATRPISFFDASPFRSRIAGEIDFDAVAEGFSPREVRRMDRATQFAVACTRDALADSGLDTGALDPSRIGVALGSAVASATSLENEYLVMSDSGREWLVDPAHLSPMMFDYLSPGVMPAEVAWAAGAEGPVTMVSDGCTSGLDSVGYAVQGTREGSADVVVAGAADTPVSPIVVACFDAIKATTPRNDDPAHASRPFDGTRNGFVLAEGAAMFVLEEYEAAQRRGAHIYAEVGGYATRSQAYHMTGLKKDGREMAESIRAALDEARLDRTAVDYVNAHGSGTKQNDRHETAAFKRSLGEHAYAVPVSSIKSMGGHSLGAIGSIEIAASVLAIEHNVVPPTANLHTPDPECDLDYVPLTAREQRVDTVL…	KS	421	P16540	gra-orf1	PF00109, PF002801	cd00834
gra	3	MSTPDRRRAVVTGLSVAAPGGLGTERYWKSLLTGENGIAELSRFDASRYPSRLAGQIDDFEASEHLPSRLLPQTDVSTRYALAAADWALADAGVGPESGLDDYDLGVVTSTAQGGFDFTHREFHKLWSQGPAYVSVYESFAWFYAVNTGQISIRNTMRGPSAALVGEQAGGLDAIGHARRTVRRGPGWCSAVASTRRSTRGASSSQLSGGLVSTVADPERAYLPFDVDASGYVPGEGGAVLIVEDADSARARGAERIYVRSPLRRDPAPGSGRPPALGRAAELALAEAGLTPADISVVFADGAGVPELDRAEADTLARLFGPRGVPVTAPKALTGRLCAGGGPADLAAALLALRDQVIPATGRHRAVPDAYALDLVTGRPREAALSAALVLARGRHGFN…	CLF	415	P16541	gra-orf2	PF00109, PF002801	cd00832
gra	4	MARLTLDGLRTILVACAGEDDGVDLSGDILDITFEELGYDSLALMESASRIERELGVALADGDINEELTPRVLLDLVNGAQAEAA	ACP	85	P12885	gra-orf3	PF00550	PF00550
gra	5	MVQPAATPVSLPSPTVHRSEHTVTVAAPPEALYALVADVTRWPAVFEPTVHVRHLAREGRTERFEIWAEVNGEIAHWRSRRVLDPVRRYVSFRQEHSRPPVTSMSGGWLFRPLADGRTEIVLRHRFTVADDDPAAVARIEEALDRNSARELGALAALAETGHPVDELVFSFTDTLPLQGAARDAYTFVERAERWAELLPHVAQCGADRAGTGLEQWLEMDTVTADGSTHTTRSARICRAPEWIAYNEQRTPRLVSGHSGEWTFAQTPEGPVATARHTVAVDPSGITEVLGPDATLADARAYLRDALGRNSLATLRHAAEAAQRA	ARO	324	P16560	gra-orf4	PF10604, (PF10604)	cd08861
gra	6	MTGVTTATAVGATEGAAGGGATGRRPELTEVADGVFAYVQPDGGWCLNNAGLILSGDRAALVDTAATETRARGLREAVLSVAPTAPQVLVNTHFHGDHTFGNFVFPEALVVGHERARTEMTEAGLHLTGLWPDVEWGALALVPPALTFRDRLTLHIGDKAAEVLHLGPAHTSNDTVVWLPAERVLFTGDLVMNGVTPFCPMGSVAGSLEALDTMRALAPEVVVTGHGPVAGPGVFDETEAYLRLLQDLARQGLAEKLDPVALARCTDLGRYARWLDAERLVPNLFRAYAEEQGEPRGSRVDMSELFRRMVEYHGGLPTCHA	CYC	321	Q9ZA26	gra-orf33	PF00753	cl00446
frn	1	MTGEAEMLGTRPVVHSRLLGVGGYRPRRSVDNAELCATVASTPEWIETRSGIRARGFAAPDETLRFMGRAAAEKALARAGVLPDGIDLVLVASMSRLEQTPPLAVLLAEDLGARAAAGLDVSGACAGFCHALALASDAVRAGSARHVLVVGTERMTDLVERADRTVSVLFADGAGAAVVGPSARPGISPPARGAAGRYAGALRMDRGWDTFAADPSLGRPWMRMDGRRVFRWAMDEVTPRAAELLRESGIEPEALDAFVPHQANLRMIELMAERLGLPERTAVARDVVRAGNTSAASVPLALEALLDSGEVGSGDRALLVGFGAGLNYAAQVVELP	KSIII	336	O68915	frnI	PF08545, PF08541	cd00830
frn	2	MSAFTLTEFKKLVEQSYDAESAEALHGQALDTSFTDLGYDSLTVYEIVTRIQDEHGVTVPDEELDLLDTPRALIAYVDARAGSRT	ACP	85	O68916	frnJ	PF00550	PF00550
frn	3	MRSEGGTEEEGAPVVALLLPGQGAQRARMAAGLHGVVPEFTTAVEECFAVWGTWGEELRARWLDGAGGEEALERAAVAQPLLFAVGYGLGRALGAGAQGAPHLLLGHSVGELAAAALAGVCAPGAALRLLAERDAVLRAAPSGGMLAVAAPVDDLRPYVGADVVVGAVNGPRQTVLCGPEAPLRAVARRLADDGLTARRLQADVPFHSPALAGAARRLTRASAERVARWRPPAVPLWSGRTGRALTPGEAVRAAFWCGQLAAPVLYWPALGNLLATATATATTTGGGRGVVLLDASPDGSLGAPARRHPAVRSGAARVVRLLPARPGDPADDVRAFRAALQQAGQVVRDGG	AT	351	O68917	frnK	PF00698	cl08282
frn	4	MNRQVAVTGIGVVAPGGIGRKPYWEQLTSGRTATRAISFFDASPFRSRIAAEVDFDPAAAGLSPREVRRMDRAAQFAVVSARESLADSGLDVADLDPHRIGVSIGSAVGGTTSLEREYLALSDSGRQWELDLSYLSPHLYDAFTPSSLAREVAGVIGAEGPAAVVSTGCTSGIDSLGHARDLIAEGSADVVLAGGTDTPISPIAVACFDAIKATSPSNDDPAHASRPFDRERNGFVLAEGAAVLVLEELGHARARDAHVYALVSGYATRCNAYHMTGLTPHGREMAEAIRHALAESGTDPAAVDYVNAHGSGTKQNDRHETAAFKATLGERARSVPVSSIKSMIGHSLGAIGSLEIAAWALAMEYGVVPPTANLDTPDPECDLDYVPHEARETRVDRVL…	KS	425	O68918	frnL	PF00109, PF002801	cd00834
frn	5	MTTAPSRTAQGAPPGAALPPVFTGIGVAAPNGLGTEEWWAATLRGEHGLRPVTEYDASGHPGGLVGRVPDFDAARHLPGRLLPQTDRVTRLALVAADEALKDAAVDPARLPEYGASAVTSNATGGFEFTHREIRKLWTEGPARVSVYESFAWFYAVNTGQISIRHGMRGPGAVVVADQAGGLDALGQARRVLRKGGVLAVSGGVESALDPWGLAAHASSGTLSRSGDPATAYLPFDRRALGTVVGEGGALLTLETPRHAEERDAPRIYGELAGYAATFDPPAGSGRPPGLERAARLALADAGLAPGDVDVVFADAAGLPAADAAEAAALRALFGPGGVPVSVPKTQTGRLASGGPALDVAAALLALRDGLVPPAVHLDEVDPAYGLDLVRDTPRALPLR…	CLF	426	Q54995	frnM	PF00109, PF002801	cd00832
frn	6	MSALTVDDLKKLLAETAGEDDSVDLAGELDTPFVDLGYDSLALLETAAVLQQRYGIALTDETVGRLGTPRELLDEVNTTPATA	ACP	83	Q54996	frnN	PF00550	PF00550
frn	7	MTTAAPHTRPGEAGTTRGPALVTGATRGIGLAVAEALVARGYPVVVCARDAEAVARTVKELAAGGARVEGVVADVTDAASVHELVATTVARFGPVEVLVNNAGRSGGGVTAELSESLWDDVIATNLKSVFLVTREVLTTGGMTGRGRGVVNIASTGGKQGVVFGAPYSASKHGVVGFTKALGLELARSGITVNAVCPGYVETPMAAGVRRHYADLWDVTEEDVLARFEAKIPLGRYTRPDEVAALVDYLVTDAAAAVTAQALNVCGGLGNY	KR	271	Q54998	frnP	PF00106	cl09931
frn	8	MTTTTTGHQRPGSAEHSARLAAPPASAYELVADVTRWPLLFTPCLHAEVLESGPGTERVRLWALTGEQVRGWTSRRTLDSEGLRVGFRQEDSAPPLAAMGGEWRFTEEGEDTRAVLAHDWTLTEPGAAPHRWVTETLDRNSTAEIGAVTAWAARTHAAGGADALLFSFTDSLDIAAPAPDVYAFLDAADQWPARLPHVSRVAFSTTPATPLTAGAEVQHLEMETRADDGTRHLTRSIRLGFAGRLLVYKQTTLPAPLLGHAGSWALEPLPGGGTRVTARHRVALDPDAVTERFGAGTTLAAARDTVRALLGGNSRRTLEAARAHTESAGER	ARO	331	Q54999	frnQ	PF03364, PF10604	cd08861, cd08861
frn	9	MTTTGPATPLAPGPASAETVALADGVHSWLQPDGGWCVSNAGILLAPDRVALVDTAATEARSRALGAAVAGLSPHPVRLLVNTHFHGDHSFGNGILGKDAVIVAHERTRTEMAEAGLGLTGLWPGVDWGHVDPVLPQLTYRRRLTLHHGDLRVELIHPGPAHTTNDTLVWLPEQRVLFAGDVLLPGATPFVLMGSVTGSLHTLRLLRRLGPRVVVGGHGPLAGPEVIEETERYLLRLRRIATEGHAAGLTPLEAARRHGPGPFAHWSEPERLAANLHRAYAELGPAPLGTPLDVLACFGDLIAYNDGELPVSHA	CYC	314	O68919	frnR	PF00753	cl00446
gris	1	MERRAVITGIGVCAPGGTGVDSFWELMCDGRTATRGITLFDPSPYRSRVAAEIDFDPRAHGLTPQEIRRMDRAAQFGVVTAREAFADSGLDGAALDPFRTGVSLGTAIGAAGGLDAEYRVVSDDGRLELVDHRYATPHLYDLFVPSSFATEVAWAVGAEGPATVVSTGCTAGIDAVGHAVEAIRDGSADVMVTGAVDAPITPLTMAAFDAIRATTSLNDEADTASRPFDASRKGFVLGEGAAVFVLEEAEHARRRGAYVYAEIAGYASRGNAFHMTGLRSDGAELAAAIRAALDEARLDASAVDYVNAHGSGTRQNDRHETVALKSALGQHAHRVPVSAIKSMVGHSLGAIGSIEIAACALAMRHHVIPPTANLHTPDPECDLDYVPLTARAQRTDAVL…	KS	422	Q54217	ORF1	PF00109, PF002801	cd00834
gris	2	MSAPGGGDRGRTLITGMGLATPHGVDVEDFWAATRVGKNAIGPVTRFDASGYPARLAGEIRGFSAADHLPGRLVAQTDRVTQLALVAADRAFRDAGVAPGDLPANGMGVVTAAGSGGFEFGERELRKLWSLGANHVSAYQSFAWFPTANTGQIAIRSDSRGPNGVVVGDQAGGLDALGQARRLIRRGTGLVAAGGFEASLTPLGWTARLSTGLMSTSDDPDRAYLPFHPAARGYVPGEGGALLILEDERSALARGAATAHAELAGYSATLDPRPGSGREPGLRRAIELALADAGVAPAEVDVVFADAAGSPEPDAVEVAAVAGVFGPRAVPVTAPKTMIGRLQAGGAPVDVVTAVLAIREGLIPPTADAESATARELDLVVGRPRTASVGTALVLARGH…	CLF	412	Q54218	ORF2	PF00109, PF002801	cd00832
gris	3	MSKQEFTLEDLKRILLEGAGADEGVDLDGDILDTDFEELGYESLALLETGGRIEREYGITLDDDVLADSRTPRSLIAAINAAFQGLVEA	ACP	89	Q54219	ORF3	PF00550	PF00550
gris	4	MSDQDKRVAVVTGATSGIGLSVARLLASQGHRVFIGARSAENVAATVKELVAEGLDVDGAVVDVRSDADVEAWIQAAVDRFGTVDVVVNNAGRSGGGVTADIDPELWHDVIDTNLNSVFRVTRSALNTGGLRSKSRGRIINIASTAGKQGVVLGAPYSASKHGVVGFTKALGNELAPTGITVNAVCPGYVETPMAQRVRQGYAAAYDATEDAILEKFQAKIPLGRYSTPDEVAGLVGYLASDTAASITSQALNVCGGLGNF	KR	261	Q54220	ORF5	PF00106	cl09931
gris	5	MSQPGLREVEHEITVSAPAAAVYRLIAEVRNWPRIFPPTIYVDHVEENGDEERIRIWATANDEAKNWTSRRTLDPEGLRITFRQEVPAPPVAAMGGAWIIEPLGDAESRIRLLHDYRAVDDDPAHLEWIDQAVDRNSRSELAALKGNVEKAHAEEGLTFSFEDTVRVDGAAKDVYDFVNEADLWHERLPHVATVRLREDTPGLQELEMDTRAKDGSTHTTKSYRVTFPHQRIAYKQTTLPALMTLHTGYWTFAEDDRGVLASSQHTVTINTANIARVLGPEATVEDAKAYVHTALSTNSTATLNHAKRFAEERAAGRRG	ARO	319	Q54221	ORF4	PF10604, PF10604	cd08861, cd08861
tcm	1	MAYRALMVLRMDPADAEHVAAAFAEHDTTELPLEIGVRRRVLFRFHDLYMHLIEADDDIMERLYQARSHPLFQEVNERVGQYLTPYAQDWEELKDSKAEVFYSWTAPDS	CYC	109	P39890	tcmI	PF00467	cl04663
tcm	2	MTTAQHEGEQTVAAAAKIAMSSVAPSHRQGGSTRALLTPSSVGATSGFLGHIELAPGESVTEHYHPFSDKYLYLIEGSLVVRVNGEEVRLERDEALFVTRGQRHRIENRGNVPARVVFQISPLAPRPELGHVDTEPVPNPAAAPPKVGG	CYC	149	P16558	tcmJ	PF07883	cl09118
tcm	3	MTRHAEKRVVITGIGVRAPGGAGTAAFWDLLTAGRTATRTISLFDAAPYRSRIAGEIDFDPIGEGLSPRQASTYDRATQLAVVCAREALKDSGLDPAAVNPERIGVSIGTAVGCTTGLDREYARVSEGGSRWLVDHTLAVEQLFDYFVPTSICREVAWEAGAEGPVTVVSTGCTSGLDAVGYGTELIRDGRADVVVCGATDAPISPITVACFDAIKATSANNDDPAHASRPFDRNRDGFVLGEGSAVFVLEELSAARRRGAHAYAEVRGFATRSNAFHMTGLKPDGREMAEAITAALDQARRTGDDLHYINAHGSGTRQNDRHETAAFKRSLGQRAYDVPVSSIKSMIGHSLGAIGSLELAACALAIEHGVIPPTANYEEPDPECDLDYVPNVAREQRV…	KS	426	P16538	tcmK	PF00109, PF002801	cd00834
tcm	4	MSAPAPVVVTGLGIVAPNGTGTEEYWAATLAGKSGIDVIQRFDPHGYPVRVGGEVLAFDAAAHLPGRLLPQTDRMTQHALVAAEWALADAGLEPEKQDEYGLGVLTAAGAGGFEFGQREMQKLWGTGPERVSAYQSFAWFYAVNTGQISIRHGMRGHSSVFVTEQAGGLDAAAHAARLLRKGTLNTALTGGCEASLCPWGLVAQIPSGFLSEATDPHDAYLPFDARAAGYVPGEGGAMLVAERADSARERDAATVYGRIAGHASTFDARPGTGRPTGPARAIRLALEEARVAPEDVDVVYADAAGVPALDRAEAEALAEVFGPGAVPVTAPKTMTGRLYAGGAALDVATALLSIRDCVVPPTVGTGAPAPGLGIDLVLHQPRELRVDTALVVARGMGGF…	CLF	409	P16539	tcmL	PF00109, PF002801	cd00832
tcm	5	MPQIGLPRLVEIIRECAGDPDERDLDGDILDVTYQDLGYDSIALLEISAKLEQDLGVSIPGEELKTPRHTLHLVNTETAGEVA	ACP	83	P12884	tcmM	PF00550	PF00550
tcm	6	MAARTDNSIVVNAPFELVWDVTNDIEAWPELFSEYAEAEILRQDGDGFDFRLKTRPDANGRVWEWVSHRVPDKGSRTVRAHRVETGPFAYMNLHWTYRAVAGGTEMRWVQEFDMKPGAPFDNAHMTAHLNTTTRANMERIKKIIEDRHREGQRTPASVLPTELHAQQLLLLAASGRLARIVHVLTELRIADLLADGPRHVAELAKETDTHELSLYRVLRSAASVGVFAEGPVRTFSATPLSDGLRTGNPDGVLPLVKYNNMELTRRPYDEIMHSVRTGEPAFRRVFGSSFFEHLEANPEAGEFFERFMAHWSRRLVLDGLADQGMERFSRIADLGGGDGWFLAQILRRHPHATGLLMDLPRVAASAGPVLEEAKVADRVTVLPGDFFTDPVPTGYDAYL…	ARO	494	P16559	tcmN	PF03364	cd08860
whiE	1	MTDQQVRIVSLGDIAPNRRRGGDLRALLTPTTAGSTSGFMGVAIVQPGDRIAEHYHPYSEEFVYVTEGALEVDLDGVPHSLGTGQGLLIPQDMRHRFRNAGDVEARLVFHLGPLAPRPELGHVDTEDAEGNALPCDGAHAGHAAGHERPAPAAEVVS	CYC	157	P23157	WhiE ORF II	PF07883	cl09118
whiE	2	MTRRRVAVTGIGVVAPGGIGTPQFWRLLSEGRTATRRISLFDPSGLRSQIAAECDFEPSDHGLGLATAQRCDRYVQFALVAASEAVRDANLDMNREDPWRAGATLGTAVGGTTRLEHDYVLVSERGSRWDVDDRRSEPHLERAFTPATLSSAVAEEFGVRGPVQTVSTGCTSGLDAVGYAYHAVAEGRVDVCLAGAADSPISPITMACFDAIKATSPNNDDPAHASRPFDADRNGFVMGEGAAVLVLEDLEHARARGADVYCEVSGYATFGNAYHMTGLTKEGLEMARAIDTALDMAELDGSAIDYVNAHGSGTQQNDRHETAAVKRSLGEHAYATPMSSIKSMVGHSLGAIGSIELAACVLAMAHQVVPPTANYTTPDPECDLDYVPREARERTLRHV…	KS	423	P23155	WhiE ORF III	PF00109, PF002801	cd00834
whiE	3	MSGPQRTGTGGGSRRAVVTGLGVLSPHGTGVEAHWKAVADGTSSLGPVTREGCAHLPLRVAGEVHGFDAAETVEDRFLVQTDRFTHFALSATQHALADARFGRADVDSPYSVGVVTAAGSGGGEFGQRELQNLWGHGSRHVGPYQSIAWFYAASTGQVSIRNDFKGPCGVVAADEAGGLDALAHAALAVRNGTDTVVCGATEAPLAPYSIVCQLGYPELSRATEPDRAYRPFTEAACGFAPAEGGAVLVVEEEAAARERGADVRATVAGHAATFTGAGRWAESREGLARAIQGALAEAGCRPEEVDVVFADALGVPEADRAEALALADALGPHAARVPVTAPKTGTGRAYCAAPVLDVATAVLAMEHGLIPPTPHVLDVCHDLDLVTGRARPAEPRTAL…	CLF	424	P23156	WhiE ORF IV	PF00109, PF002801	cd00832
whiE	4	MTDQQLDYQVTVEELSALMKRTAGVHVDPVTLRQQADDGFDTFGLDSLGLLGIVAELEKRYGLGLPEQAERCKTPADFLALVNGALKTGV	ACP	90	P23153	WhiE ORF V	PF00550	PF00550
whiE	5	MAGHTDNEITIAAPMELVWNMTNDIEKWPGLFSEYASVEVLGRDDDKVTFRLTMHPDADGKVWSWVSERVADPVTRTVRAQRVETGPFQYMNIVWEYAETAEGTVMRWTQDFAMKPDAPVDDAWMTDNINRNSRTQMALIRDRIEQAAGERRTASVLAD	ARO	159	P23154	WhiE ORF VI	PF03364	cd08860
whiE	6	MHHTLIVARMAPGAAPDIAKVFAESDSGELPHLVGVNRRSLFEFGDGVYLHLIESDEDPAPTIGRLTGHPEFRQVSERLEPYVSAYDPATWRGPKDAMARCFYRWERTPAG	CYC	111	P23159	WhiE ORF VII	PF04673	cl04663
sch	1	MTEQQARIVAFDDVPPNRRRGGDVRALLTPTTAGATSGFMGVAVVRPGERISEHYHPYSEEFVYVTAGAFEVDLDDVPHPLRTGQGLLIPKDVRHRFRNTGDVEARLVFHLGPLAPRPDLGHVDTEETDETAPAGVVS	CYC	138	Q05362	schB	PF07883	cl09118
sch	2	MSRRVVVTGIGVVAPGGIGAARFWDLLAGGRTATRRISLFDPARLRSQIAAECDFDPSAHGLDDETVRRCDRYVQFALVATAEAVRDAGLDTTREDPWRMGAVLGTAVGGTTRLEHDYVLVSEGGSRWDVDHRRAEPHLHRAFAPSTLASTVAETFGAQGPVQTVSTGCTSGLDAVGYAYHAIAEGRADVCLAGASDSPISPITMACFDAIKATSPSNDDPEHASRPFDARRNGFVMGEGGAVLVLEELEHARARGADVYCELAGYATFGNAHHMTGLTREGLEMARAIDTALDMARLDGTDIDYVNAHGSGTQQNDRHETAAVKRSLGEHAYRTPMSSIKSMVGHSLGAIGSIEVVACVLALAHQVVPPTANYETPDPECDLDYVPREARERELRSVL…	KS	422	Q05356	sch1	PF00109, PF002801	cd00834
sch	3	MSAPRRAVVTGLGVVAPHGIGAETFWKTAVDGTSSLARIDREGCGHLPLKIAGQVPDFDPAALIEDTYLVQTDRFTHFAMAATQLALDDARLSRADIDSPYSVGVVTAAGSGGGEFGQRELQKLWGQGSKYVGPYQSIAWFYAASTGQISIRGGFKGPCGVVAADEAGGLDALAHAALAVRRGTATVVAGATEAPLAPYSMVCQLGYPELSRSADPGRAYRPFTSAACGFVPAEGGAMFVLEEEGAARERGADARATVAGHAATFTGASRWEESRAGLAHAIGTALARAGCRPQDVDVVFADALGVPEADRAEALALADALGPHARRVPVTAPKAGIGRAFCAAAVLDVATALLAMEHELIPPTPHVLDVCHDLDLVVGRARPARPRTALVLSRGLMGN…	CLF	414	Q05357	sch2	PF00109, PF002801	cd00832
sch	4	MTDMTERVGTQVTFEELSALMKRTAGVHVEPPDLRARAEEGFDGFGLDSLGLLGIVAELEKKHGVGLPEQVERCKTPAEFLAQVNATLRTAV	ACP	92	Q05363	sch3	PF00550	PF00550
sch	5	MAGHTENEIVIAAPLDLVWDMTNDVENWPRLFSEYASAEILEREGDRVRFRLTMHPDDEGRVWSWVSERVADRASLTVRAHRVETGPFQFMDIQWVYEQTPEGVLMRWI	ARO	109	Q05368	sch4	PF03364	cl14643
cur	1	MDKMRPRVVDVKEIEPNRKRGGDLRTLLTPVTVGATSGFMGLAIMRPGERISEHYHPYSEEFVYVVEGRLEVDLDGETFPLRADQGLMIPIDMRHRFRNVGDEEARMVFHLSPLAPKPSLGHVDTEAPAISDDVKAYPLVQEESGRPERPGVLS	CYC	154	Q02586	curC	PF07883	cl09118
cur	2	MTRRVAVTGIGVVAPGGIGVPAFWDLLSSGRTATRGITLFDPEGLRSRIAAECDFDPLAHGLDPELVERADRYIQFALVAADEAVTDSGIDFGTENPWRVAVSLGSAVGGTTRLEHDYVLVSERGQRWDVDHRAAEPELHRAFSPSTLAADVAERFGAQGPVQTVSTGCTSGLDAVGYAFHTIEEGRADVCIAGASDSPISPITMACFDAIKATSPNNDDPEHASRPFDAHRDGFVMGEGAAVLVLEELEHARARGAHVYCEIGGYATFGNAYHMTGLTSEGLEMARAIDVALDHARVDPTDIDYVNAHGSGTRQNDRHETAAVKKSLGAHAYDTPMSSIKSMVGHSLGAIGAIEVVACVLALARQVVPPTANYETPDPECDLDYVPRTARPRRLDHVL…	KS	422	Q02578	curA	PF00109, PF002801	cd00834
cur	3	MNGSGSGIRTRRTAVTGIGVVAPNGLHADTYWKSVKEGASVLDRITREGCEHLPLRVAGEVRGFDPSALIEETFLVQTDLFTHFALAAADAALQDAGLTKAAAVADSPYSVGVVTAAGSGGGEFGQRELQKLWGQGSRFVGPYQSIAWFYAASTGQISIRSGFKGPCGVVASDEAGGLDAVAHAARVVERGTDVVVVGAAEAPLAPYSMVCQLGYPELSTDEDPAIAYRPFTSAARGFVPAEGGAVLIVEEADRAHRRGAVVRATVAGHAATFTGASHWDQSREGLAHAIHGALDEAGCAPEEIDVVFADAMGVPEADRAEALALVDALGRHAPRVPVTAPKTGIGRSYCGAALLDIAAGAGMEHGQIPPTPNVFDICHQIDLVTATARPASSAPLVLS…	CLF	419	Q02579	curB	PF00109, PF002801	cd00832
cur	4	MTTEVTQVTVEELATLMKKAAGVTVDPRDLERRANGFADFGLDSLGLLGIVGELENRYARALHRRGTCKSPRAFLDVVNGALASGA	ACP	86	Q02570	curE	PF00550	PF00550
cur	5	MAGHTENEITIAAPVDLVWDMTNDLERWPELFSEYASCEVLSREANTVTFRLTMHPDENGKVWSWVSERTADREKLVVRARRVETGPFEYMNIVWEYEETPDGTRMHWTQDFAMKPDAPVDDAGMTDIINRNSPIQMALIRDRIEEVSCTTP	ARO	152	Q02572	curF	PF03364	cd08860
cur	6	MHHALIVARIARSPAQDIAGVFAASDPGELRHLVGVTQRSLFQFGDVYMHFIEAGAGPGPRIAKVTGHPEFVDISRKLEAYVSPYDPQTWRSPRDAMGRCFYHWERD	CYC	107	Q02588	curG	PF04673	cl04663
otc	1	MSKIHDARRVVITGIGVVAPGDVGTKPFWEMLTAGRTATRPISSFDASPFRSQVAAECDFDPAAEGLSQRQVRAWDRTMQFAYVAAREALADSGVTGEADPLRTGVMAGTACGMTMSLDREYAVVSDEGRLWQVDDAHGVPYLYDYFVPSSMAAEIAWLAEAEGPAGVVSAGCTSGIDVLTHAADLVRDGAAEVMVAGASDAAISPITVACFDAIKATTPRNDEPETASRPFDRTRNGFVLGEGAAFFVLEEYAHARRRGARAYAEIAGYAGRCNAYSMTGLRSDGRELAEAVSRALDIARVDPSEVDYVNAHGSATKQNDLHETAAFKRSLGPHAYSVPISSIKSMIGHSLGAICALEVAASALRIEHGVIPPTANLREPDPDCDLDYVPLVAREAEV…	KS	425	Q3S8R4	oxyA	PF00109, PF002801	cd00834
otc	2	MTGQLAPAPETGTGRPGGSVRPVVTGLGVVAPNGLGTERYWAATLRGDSGIGRITRFDPSGYTSSLAGEIADFDPARLPNRLLPQTDLMTRLALVAAEEALDDAGADPRTMPDFAAGVVTAASAGGFDFGQRELEALWSKGGAHVSAYQSFAWFYPVNSGQISIRHDMRGPGGALVAEQAGGLDAVAKARRHVRDGTPLMLTGGVDGSLCPWGWLCMTRSGALTTRTDPRRAYLPFSPDASGYVPGEGGALLVLEDPRAAAERGAPQVYGRIAGYAATFDPRPGSGREPGLRRALRLALDDAGIGPADVDVVFADAMGVPALDAVETQVLAAEFGPRGVPVTAPKTMTGRLLAGGASLDLAAALLSLRDQVVPPTVHVDGGEIPDSLDLVTGAPRPARL…	CLF	422	Q3S8R3	oxyB	PF00109, PF002801	cd00832
otc	3	MTLLTLSDLLTLLRECAGEEESIDLGGDVEDVAFDALGYDSLALLNTVGRIERDYGVQLGDDAVEKATTPRALIEMTNASLTGASPSAGGAARDK	ACP	95	Q3S8R2	oxyC	PF00550	PF00550
otc	4	MTAPEQPSGVPVDTALYQEIQHFYGRQMRCLDEARVEEWAGTFTEDGVFVANAHPEPSVGRAAIAAGARKAAALLAEQGVQRRHWLGMLDADACDDGTVRARTYALIISTPRGGQAAVHLSTSCDDVLVREDGQLRVRHREVRRDDLRPE	CYC	150	Q3S8Q7	oxyI	PF12680	cl09109
otc	5	MTTSATPRTALVTGGTSGIGLAVVKTLAARGLRVFLCARSRENVDAVVKELRDQGLQVAGCEGDVRSRESVERVVRAAVDRFGPLSVLVNNAGRSGGGVTARIPDELWYDVIDTNLNSAFLVTREALTTGGLERAGVDGRIISIASTGGKQGVPLGAPYSASKAGLIGFTKALAKELAPTGVTVNAVCPGYVETPMAVRVRQAYAATWDTTEEDVLSRFNDKIPLGRYSTPEEVAALVGHLAGDEAGSITAQALNVCGGLGIY	KR	263	Q3S8Q6	oxyJ	PF00106	cl09931
otc	6	MPAPTSHRAVHRTEIDAPADRVYALIRDAAEWPRHFTPTVHVERAELDARSERLRIWATANGEVKHWTSHRALDPEGQSVRFRQEVCSPPVAAMSGEWVLRDLPGGRCELTLHHTFAAVDDRPEDVEWITTATDRNSRTELANIKALAEAAGSDAELLFSFEDSETVHAPAEAVYAFLAEAGKWPDRLPHVSRLDLTEPSDGVQVMTMVTRANDGSEHTTESVRVCFPDELRIVYKQIGTPPLMTLHTGEWSIRDTGDGLLVTSQHTIRINESAIPEILGADATAADARARVRAAVGGNSAATLALAKRFAEAPHAA	ARO	317	Q3S8Q5	oxyK	PF10604, PF10604	cd08861, cd08861
otc	7	MRIIDLSTTVDAGRWEVDPVEHEILTPAEGGRHMAEGMRRHHGIDFDPADLPDGELLSLDTLRLTTHTGTHVDAPSHYGSRARYGTPRHIDQMPLDWFLRPGLKLDLTDEPVGAIGADRIRRALDEAGRDPRPYDIVLLHTGADRRAGKPEYFTEFAGLDAAATHLLLDFGVRVIGTDAFSLDAPFGHMIKEYQRTGDRGVLWPAHFVGREREYCQIERLDNLGALPGPDGFLVSCFPFKIAGAGAGWTRAVAVVEE	CYC	257	Q3S8Q2	oxyN	PF04199	cl00814
otc	8	MTADTKATGAPAARAPRPVALLLPGQGSQYRRMAAGLYAAEPVFAEAVDEVLGAMGAEGARMHADWLAERPELPVDHVLRAQPLLFAVDYALGRLVTSWGIRPVALLGHSIGEMAAATLAGVFTVRDAARVVLDRVTRLTAAPPGGMLAVAESAASLEPFLGDGVVVGAVNAPRQTVLGGPEDALRAVGETLRARGITAQRVPALSPFHSPAIAPHARGAEAVLATVERRPPRTVVHSCYTAAPLTAQQVADPAYWAAHPVDQVRFWPALDGLLAPGGLVVVEAGPGRTLSSLALRHPSVRRGDCMVVPLSPKRADGPEDDRVALGEAVDALRGEGYRIP	AT	340	Q3S8Q0	oxyP	PF00698	cl08282
dps	1	MAELSLAELREIMRQSLGEDEVPDLADADTVTFEDLGLDSLAVLETVNHIERTYGVKLPEEELAEVRTPHSMLIFVNERLRAAA	ACP	84	Q9ZAU0	dpsG	PF00550	PF00550
dps	2	MSELPLQQTEHEIHTSAAPDAVFAVLADARAWPAVFPPSVHVEQVEHTGSSERIRIWATANGSLRTWTSRRELDERARRIRFRQEVSAHPVAAMGGEWIVEEAGDGGTRVRLTHDFRAVDDDPETIGWIHRAVDRNSEAELASLRTALERPDGTAPTTFEDTVVVRGRAEDVYDFLHRSDLWKKRLSHVARIAVKEEEPGLQHMEMDTLTADGSVHTTASVRVCFPERRVIVYKQLRTPPLLALHLGRWSVRPADDGDGIAVTSAHTVSVARSAIPGVLGAGASETDAVDFVRRALGRNSLLTLEAARQYAESSA	ARO	315	Q54811	dpsF	PF10604, PF10604	cd08861, cd08861
dps	3	MSEAADRVALVTGGTSGIGLAVVRKLAQDGTRVFLCARDESAITGTVKELQASGLEVDGAPCDVRSTADVDRLVQTARNRFGPIDIVVNNAGRGGGGVTAEITDDLWLDVVDTNLSGAFRVTRAVLTGGAMQEHGWGRIISIASTGGKQGVALGAPYSASKSGLIGFTKAVALELAKTGITVNAVCPGYVETPMAQGVRQRYAAFWGITEDDVLEKFQAKIPLGRYSMPEEVAGMVHYLASDSADSITAQAINVCGGLGSY	KR	261	Q54812	dpsE	PF00106	cl09931
dps	4	MNRRIVITGIGVVAPGAVGTKPFWELLLSGTTATRAISTFDATPFRSRIAAECDFDPVAAGLSAEQARRLDRAGQFALVAGQEALADSGLRIDEDSAHRVGVCVGTAVGCTQKLESEYVALSAGGAHWVVDPGRGSPELYDYFVPSSLAAEVAWLAGAEGPVNIVSAGCTSGIDSIGYACELIREGTVDAMVAGGVDAPIAPITVACFDAIRATSDHNDTPETASRPFSRSRNGFVLGEGGAIVVLEEAEAAVRRGARIYAEIGGYASRGNAYHMTGLRADGAEMAAAITAALDEARRDPSDVDYVNAHGTATKQNDRHETSAFKRSLGEHAYRVPISSIKSMIGHSLGAVGSLEVAATALAVEYGVIPPTANLHDPDPELDLDYVPLTAREKRVRHAL…	KS	419	Q54814	dpsA	PF00109, PF002801	cd00834
dps	5	MTGTAARTASSQLHASPAGRRGLRGRAVVTGLGIVAPNGLGVGAYWDAVLNGRNGIGPLRRFTGDGRLGRLAGEVSDFVPEDHLPKRLLAQTDPMTQYALAAAEWALRESGCSPSSPLEAGVITASASGGFAFGQRELQNLWSKGPAHVSAYMSFAWFYAVNTGQIAIRHDLRGPVGVVVAEQAGGLDALAHARRKVRGGAELIVSGAVDSSLCPYGMAAQVKSGRLSGSDNPTAGYLPFDRRAAGHVPGEGGAILTVEDAERAAERGAKVYGSIAGYGASFDPPPGSGRPSALARAVETALADAGLDGSDIAVVFADGAAVPELDAAEAEALASVFGPRRVPVTVPKTLTGRLYSGAGPLDVATALLALRDEVVPATAHVDPDPDLPLDVVTGRPRSL…	CLF	425	Q54815	dpsB	PF00109, PF002801	cd00832
dps	6	MSVPQGAPGDLYVAGCGVWLPPPVTTEQALAAGHCDRRLASSTRMLSVAVADKETPAEMAALAAQTALDRSGVAPAHVDLVLHASLYFQGHHLWAPSSYVQRVAVGNRCPAMEVRQVSNGGMAALELARAYLLAAPDRVAALITTGDRMHPPGFDRWSSDPGTVYADGGTALVLSRQGGFARLRSLVTVSEPVLEGMHRGGHPFGPPSPEEQRAVDLDAHKRAYVAEAGSSFSVARVSAGQEEALTGALEAAGAGLDDISRVVLPHMGWRRLSAAYFNKWHIQPERTTWEFGRRTGHLGGGDPIAGFDHLVGSGRLAPGELCLLVSVGAGFSWSCAVVELLERPSWAAAPAAR	KSIII	353	Q54816	dpsC	PF08545, PF08541	cd00827
dps	7	MDAPAILLMFPGQGSQHARMAVGLYGSEPAFTAAMDEVFDAYDDAGDSEGGRLRADWLSDHPAVPLDHVTRSQPLLFAVDYALGRMVMATTGRPWALLGHSVGEMAAAALAGVFTLRDAAGLLLDRVRRLAQAPPGGMLAVAAAEDVLGPYLGNGEVVVAAVNSPRQTILAGPVASLAGVARALREAGLTCREVPSLTAFHSPMLAPIAAGAAERFASTRVAPSIPLRSGYRPGAVTGQLAADPSYWAGHPLETVRFWPALDAMLGSRTGVVCLETGPGQGLSTIARRHPTVRFGKNSVVPLLPPQAGTAEVDRTSVAAALAAVREQGTVLSGRPGR	AT	337	Q54817	dpsD	PF00698	cl08282
dps	8	MCCGGPRGAEATTMRIIDISSAVDASGWEPDEVRHEVHSPREGAVHMSEEMRRHFGVAFDPDELPEGEFLSLDRLTLTSHTGTHIDAPSHYGSRAHYGDGRPRNIDELPLDWFYGPGLLLDLTGCDGPTAGAGDLEKELARIGRVPEPGTIVLLRTGASERAGTEQYFTDFTGLDGPAVNLLLDHGVRVIGTDAFSLDAPFGAVIRRYRETGDRSVLWPAHVTGRHREYCQIERLGNLAALPGCDGFQVACFPVKITGGGAGWTRAVAFVDE	CYC	272	O68500	dpsY	PF04199	cl00814
dps	9	MDRRLSALPQDARNRLGTAPAGRRTRPGQDRAARGHHTTQGVTMDALPADDAPTTESADCTDPGIYLQVQRFYARQMQLLDDGRAEDWARTFAQDGVFEVGGEAVRGAADIARAARRTTDRFAAEGITRRHWIGMLTVDGKPDEVTARSYAVVLETPRDGDPVLRRSTVCTDILVREAGEWRVKHRTVTRDGLD	CYC	194	Q9ZAT9	dpsH	PF02136	cl09109
dps	10	MENTQRSVIVTGGGSGIGRAVARAFAARGDRVLVVGRTAGPLAETVDGHKDAHTLAVDITDPAAPEAVVREVRERLGGVVDVLVNNAATAAFGHLGELHRTAVEAQVATNLVAPVLLTQALLGPLETASGLVVNIGSAGALGRRAWPGNAVYGAAKAGLDLLTRSWAVELGPRGIRVVGVAPGVIGTGAGVRAGMSQEAYDGFLEAMGQRVPLGRVGRPEDVAWWVVRLADPEAAYASGAVLAVDGGLSVT	KR	251	Q54810	dnrH	PF00106	cl09931
sno	1	MTAGDTTLTTHRTEHRVTVSAPARRVFDLVADITGWPHTFPPTVHAEYAERGASEERIRIWATANGEVKAWTSHRSLDREGLRVRFRQEKSQHPVAGMGGEWIIRPVDGERSEVILTHDFQAVEDDPAHVDWIHRAVDRNSGAELAALKPRRNARTARNGTLFTFADEVTVTGAPGDVYDYLNEARRWQERLPHVAAVSLDEPAPGVQRLGMDTKGPDGTVHTTESVRICFPQDRIVYKQFTMPPLMAVHTGTWRIAPAADGHGTTVTSLHTVVVDDSAVTTVLGPDATLADARRFLRDALGRNSRTTLGFAKEYAEERARRA	ARO	323	Q54490	snoaE	PF10604, PF10604	cd08861, cd08861
sno	2	MPDTDGRVAVVTGGTSGIGLAVVKALAATGYACRSLCARSQDAVDSTVEELRDEKLEVDGRSCDVRSTDDVREFIGFATRRFGGVDVLVNNAGRNGGGPTARITDELWLDVIETNLTSVFRVTREVLTTGGMLAAGRGRIINIASTGGKQGVVLGAPYSASKHGVVGFTKALGLELAKSGITVNAVCPGYVETPMGERVGRGYAEVWDTSEEAVLERFQAKIPLGRYAQPEEVAGLVTYLTTPTADSITAQALNVCGGLGNY	KR	262	Q54491	snoaD	PF00106	cl09931
sno	3	MKESINRRVVITGIGIVAPDATGVKPFWDLLTAGRTATRTITAFDPSPFRSRIAAECDFDPLAEGLTPQQIRRMDRATQFAVVSARESLEDSGLDLGALDASRTGVVVGSAVGCTTSLEEEYAVVSDSGRNWLVDDGYAVPHLFDYFVPSSIAAEVAHDRIGAEGPVSLVSTGCTSGLDAVGRAADLIAEGAADVMLAGATEAPISPITVACFDAIKATTPRNDTPAEASRPFDRTRNGFVLGEGAAVFVLEEFEHARRRGALVYAEIAGFATRCNAFHMTGLRPDGREMAEAIGVALAQAGKAPADVDYVNAHGSGTRQNDRHETAAFKRSLGDHAYRVPVSSIKSMIGHSLGAIGSLEIAASVLAITHDVVPPTANLHEPDPECDLDYVPLRARACP…	KS	430	Q54495	snoa1	PF00109, PF002801	cd00834
sno	4	MTAAVVVTGLGVVAPTGLGVREHWSSTVRGASAIGPVTRFDAGRYPSKLAGEVPGFVPEDHLPSRLMPQTDHMTRLALVAADWAFQDAAVDPSKLPEYGVGVVTASSAGGFEFGHRELQNLWSLGPQYVSAYQSFAWFYAVNTGQVSIRHGLRGPGGVLVTEQAGGLDALGQARRQLRRGLPMVVAGAVDGSPCPWGWVAQLSSGGLSTSDDPRRAYLPFDAAAGGHVPGEGGALLVLESDESARARGVTRWYGRIDGYAATFDPPPGSGRPPNLLRAAQAALDDAEVGPEAVDVVFADASGTPDEDAAEADAVRRLFGPYGVPVTAPKTMTGRLSAGGAALDVATALLALREGVVPPTVNVSRPRPEYELDLVLAPRRTPLARALVLARGRGGFNAAM…	CLF	409	Q54496	snoa2	PF00109, PF002801	cd00832
sno	5	MKQQLTTERLMEIMRECAGYGEDVDALGDTDGADFAALGYDSLALLETAGRLEREFGIQLGDEVVADARTPAELTALVNRTVAEAA	ACP	86	Q54497	snoa3	PF00550	PF00550
sno	6	MTAAWGAPLYPPWIPARPGRRRCGAGRRVRCPPVEPASRPRQEGRVSVVPALRQPSPSTNPEVRVRLIDLSSPVDSSQYEPDPVVHDVLTPRQGAEHMCAEMREHFGVEFSPDELPDGEFLSLDRITLTTHTGTHVDAPSHYGSRALYGDGVPRHIDQMPLEWFFGRGVVLDLTDAPTGTVSAARLEKELARTGCALRPGDIVLLHTGAQRHAGTPRYFTDFAGLDGPAVRMLLDHGVRVIGTDAFSLDAPFGHIIDRYRATGDRSVLWPAHVVGREREYCQIERLANLDRLPVSFGFRVCCFPVKVAGAGAGWTRAVALVDED	CYC	324	Q9RN54	snoaM	PF04199	cl00814
sno	7	MTEKERIIQQIVDEVWNKGNVNTLDEFYAQNFVNHDPANPDVTNLEKFKEWVLFNHKTFPDFHVTIEDTITEGDEIVKRWKVTGTQKGEMMGGKIPPTGKQVTIEGTSIYRFEGDKIAEMWWGYDLLSMLQQLGAFPAK	CYC	139	C6A0X7	snoaL	PF07366	cl09109
sno	8	MRAMTDSTGPRPVPAMSPAPSPTPSPGPAPGSEPAPLAVIVTGGGSGIGRATARAFAAQGAKVLVVGRTEDALAQTAEGCADMRVLVADVASPDGPQAVVNAALREFGRIDVLVNNAAVAGMETLQTVDRDAVARQFGTNLTAPLFLVQSALGALEKSRGIVVNVGTAATLGLRAAPTGALYGASKVALDYLTRTWAVELAPRGIRVVGVAPGVIDTGIGVRMGMTPEGYREFLTGMGGRVPVGRVGRPEDVAWWIVQLARPEAGYATGMVVPVDGGLSLV	KR	281	Q9RN66	snoaF	PF00106	cl09931
mtm	1	MPNSQQYSVRDEILVAAPAERVRSLVDDVVGWTQLHGPAVHAHVLRDTGDERLIRHWAVTGRNSVRTWTARHTRSADASRISFAHVMPEAPFASLEGAWTFRERDGKTRVEMRHDFTLSDGSAGPADELTARLREGSRAYLSTLGHAAENHEELDRLIISFTDSLFIAGDVKDAYDYLWEADKWEERIPHIAKLDLEEPAPGVQFFDMLTSTPDGSSHRTRSVRVTVEPDIIVYKQTELPALLDGHTGHWKFTRTPEGVIAEARHTATVKPSALHILGEGTTVQDARNYLRRVLSANSVSNLRLAKAYAEERAGV	ARO	315	Q53669	mtmQ	PF10604, (PF10604)	cd08861, cd08861
mtm	2	MTAPTETQPHSSAGFGSLYAEIQQFYARHMQLLDGGAADEWAADFTEDASFSVPTVPAPVVGRDALAAAVRRTAESLASTGEQHRHWPGVFDVRPRRDGSVVVHSYTTVYASPRGGESRVHRVCTCTDVLVREDGRLLVRSREVIRDDLR	CYC	150	Q53670	mtmX	PF12680	cd00531
mtm	3	MNRRVVITGIGVVAPGAVGVEAFWEQLTAGRTATRTISLFDASAFRSRIAAEVDFDAARHGFGPAEAERLDRATQFALVSAREAVADAGLDGKTDPSRTGVALGSAVGCTTGLDTQYNVVSEGGSDWYVDHTRAVDHLFDYFVPSSMAAEVAWSIGAQGPVALISTGCTSGLDSLGHAVALIREGSADVMVAGATEAPISPITVACFDAIKATSPRNDDPATASRPFDRSRNGFVLGEGSAVLILESLENARRRDAHVYAEISGFASRCNAYHMTGLRPDGIEMAEAIRTALDEARLDPTAVDYVNAHGSGTKQNDRHETAAFKRSLKDHAYRVPVSSIKSMIGHSLGAIGSLEVAASALAIEHDTVPPTANLHDRDPACDLDYTPITAREQRTDTVLS…	KS	422	Q53671	mtmP	PF00109, PF002801	cd00834
mtm	4	MSADASQAVITGIGVAAPNGLSVKAWWDAVLRGESGIRRLSRFDPGRYPARLAGEIRDFVDADHVPGRLLPQTDRVTRLSLAVAREAVEDAGVDLERLPRYAAGVSTASSAGGFEFGQRELQALWSKGGQYVSAYQSFAWFYAVNTGQISIGYDLRGPSGVLVTEQAGGLDAVAQARRLLRRGSELMVTGGVDSALCPWGWTAHLAGGRLSTGDDPARAYLPFSADADGEVVGEGGALLVLERAAAAPSRGARVYGVFAGYAATFDPPPGRGGTPQLARAAELALVDAGMTPDQVDVVFADAAGERAADRAEADALTRVFGARGVPVTAPKTMTGRLSAGGASLDLAAALLALRDQVVPPTVNVTEPADDCPVDLVTGRPRPLPLRAALVLARGRGGFN…	CLF	408	Q53672	mtmK	PF00109, PF002801	cd00832
mtm	5	MHLEDLTAVLRECAGESESAGLTTAALDVSFADLGYDSVAVLETTARIERDHGVVLDEEAVSEAETLGQYLALVNEALADGTRAA	ACP	85	Q53673	mtmS	PF00550	PF00550
mtm	6	MRIVDLSSPVDATAWEPDPVVHEILTPAEGARHMSEEMKAHFGIDFDPSVLPEGELLSLDTFTLTSHTGTHVDAPSHYGSTGAYGTARHIHEMPLDWFHRPAIRLDLRDQPVGAVGVGVLEREIARIGRAPRPYDIVLLNTGASVHLGTEKYFTDFTGLDGEATDFLLDLGVRVIGTDAFSLDAPFGDMIRRYRKTGDRSVLWPAHFAGRRREYCQIERLNNLEALPGDFGYTVSCLPVKLVGSGAGWARAVALVDD	CYC	257	Q194Q6	mtmY	PF04199	cl00814
urd	1	MHSTLIVARMEPRSAEDVARLFSEFDGTDMPHRMGTRRRQLFSYRGLYFHLQDFDSEDGGERIEAAKTDQRFIGISEDLKPFIAAYDPDTWRSPADAMAQRFYHWTAL	CYC	108	Q54172	UrdF	PF04673	cl04663
urd	2	MSGAHSRRVVITGIGVTAPGGVGSKNFWSLLSDGRTATRRISFFDPSPFRSQVAAEADFDAELLGLSPQEIRRMDRAAQFAVVTAREAVADSGLEFASLDPHRTGVTVGSAVGATMGLDQEYRTVSDSGRLDLVDHEYAVPHLYNYLVPSSFAAEVAWAVGAEGPATVVSTGCTSGLDAVGYATELIREGSADVMVAGAADAPISPITVACFDAIKATTPRNEDPEHASRPFDGTRNGFVLGEGSAVFVLEELDSALRRGAHVYAEIAGYATRSNAFHMTGLRPDGREMAEAIRIALDEARLNPEDIDYVNAHGSGTKQNDRHETAAFKRSLGDHAYAVPVSSIKSMVGHSLGAIGSIEIAASALAMEHGVVPPTANLHTPDPECDLDYVPRTARDWKT…	KS	426	Q54173	UrdA	PF00109, PF002801	cd00834
urd	3	MNTGAVEVAVTGLGVVAPNGLGTDAYWAATRKGTSGIARISRFDPSRYPVQLAGEIEGFDAKGHLPGRLLPQTDRMTQLALVAADWAFEDAAVRPGDLPEFEMGVITASSSGGFEFGQRELQALWSRGSRYVSAYQSFAWFYAVNSGQISIRNGMRGPSGVVVSDQAGGLDAVAQARRQIRKGTRLVMSGAVDASICPWGWVAQMASNRLSTSRDPERAYLPFDDAAGGHVPGEGGALLVLEELEQARARGARQIYGVIAGYGSTLDPRPGSGRPAGLRKAIELALADAGAAPEEIDVVFADAAAVPELDRIEAEALTQVFGARAVPVTAPKTMTGRLYSGAAPLDLAAAFLAMRDGVVPPSVGVSPSPDHDLDLVVHQERAMTVRSALVIARGHGGFN…	CLF	408	Q54174	UrdB	PF00109, PF002801	cd00832
urd	4	MPAHEFTIDDLKRILREGAGADEGVNLDGEITDTDFESLGYESLAMLETGGRIEREFGVTLDDDTLTEAKTPRALIEAVNALLVPAEIG	ACP	89	Q54175	UrdC	PF00550	PF00550
urd	5	MTQQNPKVAIVTGATSGIGLAVTRLLGRQGHRVFLCARTEDSVTSTVKQLLDEGLEVDGAPCDVRSADDVERFVQRAVHRFGTIDVLVNNAGRSGGGVTADIADELWHDVIDTNLNSVFRMTREVLNTGGMRHKDRGRIINIASTAGKQGVVLGAPYSASKHGVVGFTKALGNELAPTGITVNAVCPGYVETPMAQRVRAGYAAAYDTSEDAILEKFQAKIPLGRYSTPEEVAGLVGYLASDTAASITSQALNVCGGLGNF	KR	261	Q54176	UrdD	PF00106	cd08945
urd	6	MTTRSVEHEITVEAPAAAVYRLIAEVENWPRIFPPTIYVEHLERGEGEERIRIWATANGKAKNWTSRRTLDADNLRITFRQEVSTPPVAAMGGTWIIEPLSGDSSRIRLLHDYRAVDDDPQGLKWIDEAVDRNSRSELAALKTNVELAHASEEITFSFEDTVWIDGSAKDAYDFVNEAGLWVERLSHVASVRFSEDTPGLQSLEMDTLAKDGSTHTTKSYRVTFPHHRIAYKQVTLPALMTLHTGYWTFTENESGTAASSQHTVVLNTENIAGILGPEATVADAREFIRGALSTNSRATLGHAKDYAENKR	ARO	311	Q9RPB1	urdL	PF10604, PF10604	cd08861, cd08861
jad	1	MHSTLIVARMEPGSSTDVAKLFAEFDASEMPHLMGTRRRQLFSYRGLYFHLQDFDADNGGELIERAKTDPRFVGISEDLKPFIEAYDPATWRSPADAMATRFYNWEANA	CYC	109	Q9XCV6	jadI	PF04673	cl04663
jad	2	MTARRVVITGIEVLAPGGTGSKAFWNLLSEGRTATRGITFFDPTPFRSRVAAEIDFDPEAHGLSPQEIRRMDRAAQFAVVAARAVADSGIDLAAHDPYRVGVTVGSAVGATMGLDEEYRVVSDGGRLDLVDHAYAVPHLYDYMVPSSFSAEVAWAVGAEGPNTVVSTGCTSGLDSVGYARGELIREGSADVMIAGSSDAPISPITMACFDAIKATTNRYDDPAHASRPFDGTRNGFVLGEGAAVFVLEELESARARGAHIYAEIAGYATRSNAYHMTGLRPDGAEMAEAIRVALDEARMNPTEIDYINAHGSGTKQNDRHETAAFKKSLGDHAYRTPVSSIKSMVGHSLGAIGSIEIAASALAMEHNVVPPTGNLHTPDPECDLDYVRSCREQLTDSVL…	KS	422	Q56163	jadA	PF00109, PF002801	cd00834
jad	3	MSASVVVTGLGVAAPNGLGREDFWASTLGGKSGIGPLTRFDPTGYPARLAGEVPGFAAEEHLPSRLLPQTDRMTRLALVAADWALADAGVRPEEQDDFDMGVVTASASGGFEFGQGELQKLWSQGSQYVSAYQSFAWFYAVNSGQISIRNGMKGPSGVVVSDQAGGLDAVAQARRQIRKGTRLIVSGGVDASLCPWGWVAHVASDRLSTSEEPARGYLPFDREAQGHVPGEGGAILVMEAAEAARERGARIYGEIAGYGSTFDPRPGSGREPGLRKAIELALADAGAAPGDIDVVFADAAAVPELDRVEAEALNAVFGTGAVPVTAPKTMTGRLYSGAAPLDLAAAFLAMDEGVIPPTVNVEPDAAYGLDLVVGGPRTAEVNTALVIARGHGGFNSAMV…	CLF	404	Q56164	jadB	PF00109, PF002801	cd00832
jad	4	MSSKTFTLDDLKRILREGAGADEGVDLDGDILDTHFETLGYESLALLETGSRIEREYSITLDDDVLSDADTPRALIEAVNAHLSAVAAA	ACP	89	Q56165	jadC	PF00550	PF00550
jad	5	MSQQEKQEKRVALVTGATSGIGLAVARLLASQNHRVFLGARNAENVAATVKQLQDEGLEVDGTTLDVRSGEDVKAFVQAAVDRFGTVELLVNNAGRSGAGVTADIADELWNDVIDTNLNCVFRLTREALTTGGMREKSRGRIINMASTAGKQGVVLGAPYSASKHGVVGFTKALGNELAPTGITVNAVCPGYVETPMAQRVRQGYAAAYETSEDAILEKFQSKIPLGRYSTPEEVAGLVGYLASDTAASITSQALNVCGGLGNF	KR	264	Q56166	jadE	PF00106	cd08945
jad	6	MTTREVEHEITVAAPAQAVYRLIAEVENWPRIFPPTLYVDHVERGEREERIRIWATANGAPKNWTSKRTLDPDNLRITFRQEVSTPPVAAMATWIIEPVSATESGSALLHDYRAIDDDPEGLKWVDEAVDRNSRSELAALKTNVELAHASEEITFSFEDTVQIDGSAKDAYDFVNEANLWPERLPHVATVRFEEETPGLQSLEMDSRAKDGSTHTTKSYRVTFPHHRIAYKQITLPALMTLHTGYWTFEENEDGVAASSQHTVVLNTENIARILGADATVADAREYVQTALSTNSRATLGYAKAYAEGKR	ARO	310	Q56167	jadD	PF10604, PF10604	cd08861, cd08861
cmm	1	MRIIDLSTPIDASAWEPEPVEHHVMSAADGAKHMSEEMRTHFGVEFDPSVLPGGELLSIDTLSLTTHTGTHIDAPSHYGSTATYGDGRPRHIDELPLEWFHGPGVVLDLTGAGTGAVDAAFVRRQLERIGHVVSAGEIVLLRTGASRLSGTPAYFTDFTGLDGSATHYLLDHGVRVIGTDAFSLDAPFRHMIEHYQRTGEAGALWPAHFAGRDREYCQIERLANLESLPAPTGFDVSCFPVKIAGAGAGWARAVALVP	CYC	258	Q70J97	cmmY	PF04199	cl00814
cmm	2	MMTAEDLKRIMREGAGQDEGVDLDGDIADVPFTDLGYDSLALLETVSRVEREFGGPIADEIVGAAKTPGEFLHLVNLGMSGAS	ACP	83	Q70J95	cmmS	PF00550	PF00550
cmm	3	MDLALLPQERLRAGIEQFYARHMQLLDTGRAEEWARTFTADGTFALPGRPEPSRGRAELAEGASRAYSAQRAADETHRHWHGMLDITVQDDGTVLVRCYALVVLTPRGGDPRLHRACVCEDVLVDEGGEWKVRARVVTRDGA	CYC	142	Q70J90	cmmX	PF12680	cl09109
cmm	4	MRPPALTGMGVLAPNGAGQQAYWAATLRGENGIGRITRFDPASYPARLAGEIGGFDASAELPNRLIPQTDEVTRLSLVAAGWALADAALDPAALPEYAMGVVTANTAGGFEFGQRELENLWSKGSGHVSAYQSFAWFYAVNTGQVSIRHGLRGPGSVVVADGAGGLDALAQARRMIRGGTPLVLGGAVDGSLCPWSWTAQLTVGRLSTREDPADAYLPFDARACGHVLGEGGALLVVEDQDSARARGARVHGLLDGCASTFDPRPGTGRPPGLERAVRRALEDAAWDPADVDVVFADAAGSPGPDREEADALAAVFGPHGVPVTAPKTMTGRLAAGSGPLDVATALLSFADQVIPPTVHVREPVQAYRLDLVTAPRRVPLRRALVLGRGHGGFNSVVAV…	CLF	422	Q70J89	cmmK	PF00109, PF002801	cd00832
cmm	5	MNRRVVLTGIGVVAPGGTGTKAFWELITSGGTATRPISLFDASPFRSRIAAECDFDPAAHGLTHKETRRMDRAAQFAAVATDEAVADAGLEFHRTDPARVGVTVGSAVGCTTSLEREYTAVSDGGRDWLVDHTYAVPHLYDHLVPSSMAAEVAWRVRAEGPASVVSTGCTSGLDAVAHARGLILEGSADVMVAGATDAPISPITLACFDAIKATTPRNDDPEHASRPFDATRNGFVLGEGSAMFVLEEYEHAVRRGARPYAEITGFASRCNAFHMTGLRPDGREMAEAIGRALAEAGARPDDIDYVNAHGSGTKQNDRHETAAFKAALGEHAYAVPVSSIKSMVGHSLGAIGAIEIAACALAVRHGVVPPTANLHEPDPECDLDYVPLRARHRALDRVL…	KS	422	Q70J88	cmmP	PF00109, PF002801	cd00834
cmm	6	MEDRLCARPAARYVTELFTGLHRWSGRIALRTGKRQITFDELLAQSYRIARALERMGHSRHEGIVCLTANPPELVALRLAAHLLGSRFTALNVNVPGDVTGWRGILASVRPAVFLVDRRGAEVLGEPVPGTLTLGVPEAGCDLLARAAEESGEPLAPRAREEDIALLVPSHGTTGPRRGAVHRFSGMRVDWRRPEEGALGDFPAGITTLAVSPLAGNAGEVVLMLLRQGCTALLMDDFDPGRVLATVEAERITSVYLLSGHLRRLLAHPDVGRTDLSSLRYVPYGNAPVPAATVRRAVEVFGPVLAQNYLSSEIRAITLLRQEDHLAAAARRPELLRSVGRALPEVEIRIRGPRDEPLPCGACGEVWLRAPHMMSGYWRDPAGTARVMRGGWLHSGDRG…	AL	413	Q70J77	cmmLI	PF00501	cl15355
cmm	7	MSQPHLIRHRVTVRAAAPLCFGLMADLDHWPQHFGPAVHAEVLEPDEGDGDLIRRWALTGGTGVHVWDARRRLDRNGLRIVFDQVEPQAPLTGMRAVWSFEADGEGITTVGVTHEFTVTGDDPEAVRRTTDDVNARTPDQLDSLRDLAERWDEVEPLVISFEDPLFIGGRLEDVYEFLYAADAWPERVPHVEKLEMTEDTPGIQFFDMHTHTPDGRDHSTRSVRVCLPSHKIVYKQISLPALLDGHTGHWVFTETPEGVIAHARHTATIKPSALPLLGEGTTVADARKYLRRVLSTNSLQTLRYAKQFAEERVHAAHA	ARO	318	Q70J63	cmmQ	(PF03364), (PF03364)	cd08861, cd08861
cmm	8	MPFDLARVPEVPLDGLLRRAAAAAPDRVAVRTPTGTTTYAELDGRADDCARSLSRAAGGSGTAVGLVASLDPSFAVAYYGAVRADHVVVLINPHLRGDALAHVLSVAGTTVVVAPPEFAERVAQVRGKLPHLRDVLSPDVLVQGRAGPGGRGRDAPGSAPHLDSVACVQFTSGTTGEPKAVQLTHRNLVVNAAQIASVHGLDGDAVTLNNLPLYHPMHLNAAVYAGATQVLCPSPDPAEAIEAANRHRATHYYSLPVRLAHLAADPRLPGLRLETVRAVFSGGSALLPAQARTLGTHFGIPVVQGYGLAETSPLTHGEPPARPRPGSVGPEVPGTECRVVDMDRRTPLPAGRDGEIQVRGPQLMRGYLGAAGPAVDADGWFSTGDIGHRDQDGYLYLVD…	AL	528	Q70J62	cmmLII	PF00501	cl15355
hed	1	MRFEDIHVRATATWLPPRRSLADAVAAGDCPPVVAARTGMESVTVSDDAAAPEMAVRAARTALARAGSTSADVDLILHADTWFQGHDAWAVASYVQRETLANQCPAVEIRQMSNGGMAALDLAASYLAGAPERRDALLTTGDRYCMPGFDRWRTDPGTPYADGGTALVLSRREGFARLTSLVMSADPELEPLHRGDDPFAAAPLSHRTPLSFEDTTRVFNRRHGLSFALRRLAEGQTTVIKHALSDAGLALPEIDWVVLPHFGRLRLESLYYERFGIDPARTAWEWSRTVGHLGAGDQFASLDHLAGSGRAVPGDRCLLVGAGAGYSWGCAVLEITRRPDWASPHAAR	KSIII	348	Q67G55	hedS	PF08545, PF08541	cd00827
hed	2	MALLLPGQGAQHPRMAAGLYRHEEVFTHWMDEAFRLLGPDGARLRQEWLAERPSAAFDDVSVAQPLLYAVDHALGRTVLEWGVRPVALLGHSVGEFAAATLAGVVDFADGVRMMRERRELFARTPPGGMLAVSAGVGEVAGLLRDGVHLAAVNASRQLLLAGASQPLERAARVLREREIVCREVPARQAFHTPLVDGAVEASLPGWRSLRLSPPRLTLYSAYTGGVLTDGEARDPDFWAWQASRPVHFAPTLSALLAAHACVLVEAGPGNSLTMLARRKPAVAEGRCAVLPLLPDRPRGEEADRHAVAAARAALLPTTDTHEEAS	AT	325	Q67G33	hedF	PF00698	cl08282
hed	3	MGGSWTLEERGEGCTVVLDHHYRAVDDDPARLARIARAVEHNSTVELDNLRRAVLRAGQEPELLFEFADTETVSGPPEEVYAFLYDAAKWPERIPHVAHVEVREDVLGLQHLRMDTRAPDGSVHTTVSGRVCEPGRRIVYKQTTLPPVLQAHNGEWLVEETGDGAVRVTARHQVILDPEGIAGLAEPPESLAAARDAVREALGANSRATMARARAFAEANRPRTPRHHTKGNTAMAELTLDELKRFLLSAAGDDESVELSGDILHVRLVDLGFDSLAVIDTLGRLERHFGVKLPEEATTEVETPADLLAAVNRQVAEAA	ARO	319	Q67G32	hedE	(PF10604), PF10604	cd08861
hed	4	MSDALITGIGVAAPNGVGLENYWAATLKGASAVRPATRFDTAGHPVVLAAEVPESEAEAAFPRRLHPQTDRLTRLALLSSDEALADAGIDPAALDGYAMGTAVTGVTGGLEFGQRQLQLQWGTGWESVSPYMSFAWYYAVHTGQVSIRHGMRGPGGVVVSEQAGGLDSLAFARRRVRTGTAVMTAGGFDSMLCPYGMSVLSVADGVSRDGDPARAGLPFCAASTGFVPGEGGAVLVVEPGAGAAERGAPHRYGLIAGHGAAFDPDPAGSDGSSRSGLLRAARAALRDAGMTPDDIGVVFADGVGSGPLDRAEAAVLTGLFGSRRVPVSAPKALVGRMLSGGSALDVVAALLTLRDGLIPAVPGVRREDVDPRVELVVGEPRAERVDSALVLARGHGGFA…	CLF	421	Q67G31	hedD	PF00109, PF002801	cd00832
hed	5	MVRDTPRRAVITGIGVTAPGGIGADAFWQRLVSGRPATRTISRFDASGHRCRVAAECDFDPLEQGLTRQQARRTDRVVQLALAAAREALEDSGLTVDGERTGVALGSAVGGTTTMEQEYAVQSAEGRDWLVDPSYAVPHLYDYFVPTSLAAEVALLTGALGPASVISTGCTSGIDSVGYAAEMIREGTADVMVTGASDAPISPITLTCFDVIKATSARNDDPETACRPFDRTRTGLVLGEGASVLVLEEYEHAKRRGARIYGEIAGYASRCNAYHMTGLKADGLEMSEAIDAALDEARLNPVDIDYVNAHGSGTRQNDRHETAAVKRSLGEHAYRTPMSGIKAIVGHSLGAIGSIEIAACALSLRHGVVVPTANLDEPDPECDLDYVPHTARERRLDAV…	KS	422	Q67G30	hedC	PF00109, PF002801	cd00834
hed	6	MDGTFRPLPDDERASEIEVTFTPEPGGGTRVELAHTRLDKLGDSDGERIFKALDGPSPGETLARFAEAGVMAVAHTVAGPGLLEIADGVYAREQLPGGWCLNNAGLVAGGGRAVLVDTAATRARARHLAAAVDAVAPGGPDVVVNTHFHGDHVFGNVEFAPRATVVAHEQTRSDVAESGHGLCRLWPTVDWGDIPLVLPDVTFEDELTFHAGDLTVHLLHVGPAHTPGDVVAWVPERKVLFARGRRVVPGHAVRPDGLGARLSGGPGAPARSPARGGGRRARTGVRHRGTGRHRGVPPPPRRRRPGGAARRPHPARRRTGG	CYC	321	Q67G29	hedB	PF00753	cl00446
hed	7	MSRPQTAFVTGVSSGIGLAVARTLAARGIAVYGCARDAKNVSAAVDGLRAAGHDVDGSSCDVTSTDEVHAAVAAAVERFGPIGILVNSAGRNGGGETADLDDALWADVLDTNLTGVFRVTREVLRAGGMREAGWGRIVNIASTGGKQGVMYAAPYTASKHGVVGFTKSVGFELAKTGITVNAVCPGYVETPMAERVREGYARHWGVTEQEVHERFNAKIPLGRYSTPEEVAGLVGYLVTDAAASITAQALNVCGGLGNY	KR	259	Q67G28	hedA	PF00106	cl09931
gil	1	MFSSLIVARMDTGHAEAVADVFAGFDATDMPARMGTRRRELFRYRGLYFHLQDFETPDGTEAVEAAKSDPRFIRVSNDLRPYIEAYAPDWQSPKDAMAERFYHWSSKR	CYC	108	Q7X2H3	gilG	PF04673	cl04663
gil	2	MSRRVFITGVGVVAPGAVGRDPFWELLTQGRTATRRLSLCDPEPFRSQVAAEADFDAEAAGLSERQSAELDRAAQFALVAAREAVEDAAWSETCPPERAGVIVGSAVGATTKLEEVYRQLSRDGSLWDVAPDSPAELYSYFVPSSFASGIAHDLGVTGQSGVVSTGCTSGIDSVGNAWELIQSGILDSAVCGATDAPISPITVACFDTIKATSTYNDTPESASRPFDATRGGFVLGEGSAMFVLESEESVHRRGARVYGEIRGYASRCNAYHMTGLKADGRELAEAVVSALGQAGVDPGRLDYVNAHGSGTKQNDRHETAALKSSLGPAAHDVPISSIKSMIGHSLGAIGSLEIAACALALRDDVIPPTANLTRPDPELDLDYVPVHARKQPTNSVLTT…	KS	419	Q7X2H5	gilA	PF00109, PF002801	cd00834
gil	3	MTAHITGIDIVSPLGLSREEHWKALLDGCSGLRATQSFDSSRYDNPISGEVPHFAPEGLPKRLLPATDRMTQMSLVAAAGAFDDSGVDTSRVDPLGVGVMTASTAGGYAFGQKELQNLWSKGPRYVSTHQSYAWFYAVNTGQISIRHGCQGHSGVIVADDAGGLDAISFAARRLARGNRVMLTGSVDSTMCPWGRVAHTSTGMLSASTDARAAYLPFDARANGWVNGEGGAHLVLQTHSDGRYAAVLGHGATMDDPRAAPGTGLVRAIHLALGAARLRPGDISVVFADAAGTREADTAEAAALAEVFGPDSVPVTAPKAATGRMGCGTAALDVATAVLALRDQTIPPTVNVQADASLGVNLCSVATHHPLTNVLVLARGVGGFNSALIVGK	CLF	391	Q7X2H4	gilB	PF00109, PF002801	cd00832
gil	4	MSARVTMDDLRRALEEGSGVDEGVDLDTDLETMAFSELGYDSLAVLETGLRLGRENDIELDDSVFADLDTPQQMLDAVNDALARQAAAS	ACP	89	Q7X2H6	gilC	PF00550	PF00550
gil	5	MTSPRHALVTGGSSGIGKSVARRLASAGHTVTICGRDSERLQQAAKELSEQGAPVTSLIADVSKPRQVGDLVREAVETNGPLGILVNNAGRNGGGRTAELSDELWREVLSTNLDSVFYVTREVLARGGIGEVDHARIINIASTAGKQGVLLAAPYSASKHGVVGFTKAVGKELAPQGITVNAVCPGYVETPMASRVRQAYADAWETTEAEVLSAFEAKIPLGRYSTPDEVASLVEYLTTEGAASITAQAFNVCGGLGNF	KR	259	Q7X2G2	gilF	PF00106	cl09931
gil	6	MADPARTDLHSATITGSADAVYRRLEDVGQWSQMFEPTIHGAELARDGNRQTIQLWATANGEPKAWVSERELDPVARTIRFAQTVTSSPVAEMSGAWQVLPLSEDTCRVELTHTYRAENDSAESLTWIARAVETNSTKELSALKFACERDADSEASPFTFTDAVDTTVDPVLLFSFLDRGELWAGRLEHVAEAEMREFSDGLQFLRMRTRTPDGDTHVTESYRVSQSPARLLYKQVTLPALLSLHTGEWTITPAGESWRVTSKHTVAIDPDAVHKVLGADATVSDAKRLARRNLGNNSLRTLEAAVRWAGTAVSQR	ARO	316	Q7X2H2	gilK	PF10604, (PF10604)	cd08861
gil	7	MPHQATGAAPDGGGSAPRSLVLMLPGQGSQFAAMGVPLYESDARFRKALDDFFDAFGTGAERLRREWLHGSAQGIERGSFAQPMLFGLDYAAGAVWLEELKGVDVTLVGHSVGELAAATLAGAFDLELAGALLAERARLLDAAPRGGMIACRATEESLREHLDALGGRAVIAAENADNQCVVSCAEEDLPDTMRYLGSHGVTCLRVASTEPFHSPLLAPAAARFEEFLARRGHRLSTTELPMVSAYSARRISGREIMPASFWTRQMAEKVRFWEALRHNFDSGPRTFVEIGPGTVLSLAARRLPSVRARRSTVISTMPRHRPHPEHWESAIHEVAEEFC	AT	339	Q7X2F3	gilQ	PF00698	cl08282
gil	8	MRAFLFPGQGTQKIGMGTYLRERYPHLIAPLWREADDVLGFPLTRLCEEGPGEKLRHMPVTQPAVFLCSYAALVAAQANGAEPDVIAGHSLGEYSALAAAGVLTWQEVLQLVHRRGQLMAEVQHKVDGKMAAVIGLAIGQVEEICEQVRSETGEVVEVANHNEPLQVVVSGQCAAIDLLVQRVATATDVRTSVLRIGGPAHSSLMGSVAGDFVEYLRRFDFCTPKTMLISGSTAEPYASAEEIRHQLGRQLVHRVRWVDVMAQLERLGVAQTWELGPGKVLSGFVQRSLPQVRTYRANDLPSFLAGVTGW	MCAT	310	Q7X2G9	gilP	PF00698	cd00828
med	1	MSSGIKTFELDDLKRILKEGVGADESVDLEGDILDVDFEALGYESLAMLETGTRIEREFGVVLTDETLTETATPRRLIEAVNVQLRSVPTV	ACP	91	Q7WT30	med-ORF23	PF00550	PF00550
med	2	MTQPTPRETAHEITVRATAERLYELIADVGGWPSIFPPSVHADHLERGDKEERIRLWATVDGQVKHWTSRRTLDRAGLRVDFRQEVPSPPMAAMGGAWIIEPTGPGECRVRLLHDFRAVGDDPGTLDWIDRAVDANSRSELAALKRHAERGADGPGEGDTFLTFEDTVRLEGHVKDVYDFIDQAQHWADRLPHVTSVNLRDAGPGRQILAMDTLTKDGSPHTTESVRVCVPYERIVYKQTTLPPLMALHTGEWSFAEDGAGATVVTSRHTAVVEPAAVTRVLGETADLPAARRYLREALGANSLATLRHAGEYAAARR	ARO	318	Q7WT27	med-ORF19	PF10604, PF10604	cd08861, cd08861
med	3	MTQANGRVAVVTGATSGIGWEIAVRLAETGHRVYLCARSADRLAEAVKQLQDRGFDADGSTCDVADPAQVTAFVTAAVARYGPIDVLVNNAGRSGGGITADVTDELWLDVVNTNLNSVFRMTKAVLTVGGMQGKKRGRIVNIASTGGKQGVLHGAPYSASKHGVVGLTKAWGLELAKTGITVNAVCPGFVETPMAEKVRTHYAGIWGTTEEEAFERVTARVPIGRYVEPSEVAAMVDYLVGDGAAAVTAQALNVCGGLGNY	KR	261	Q7WT12	med-ORF6	PF00106	cl09931
med	4	MTRRVVVTGLGVRAPGGSGARQFWDLLSSGRTATRSITSFDASACRSQVAGEIDFDPVAEGLSPREIRRMDRAAQFAVVCSREAVADSGLSFEGVRPERIGVSVGSAVAAAMSLEKEYRVLSDQGREWEVDPTYLTPHMFDHMVPSVLGAEVAWTVGAEGPVTVVSDGCTSGLDSVGYACRLIQEGSVDVMLAGATDTPLTPIVAACFDAIKATTPRNDDAEHASRPFDLSRNGFVLAEGAAMFVLEEYESAVRRGARIYAEVTGYATRLNAHHMTGLKTDGREMAEAIRVALDESRIDPTAIDYVNAHGSGTKQNDRHETAAFKRSLGDHAYAVPVSSIKSMVGHSLGAIGSIEIAASLLALTHQVVPPTANLHTADPECDLRYVPLTAREAPVRSVL…	KS	422	Q7WT10	med-ORF1	PF00109, PF002801	cd00834
med	5	MSDRALITGIGVVAPNGLGVKEYWNATLEGRGGIAPLTRFDASRYPSRLAGQILGFDPAEHLPNRLLPQTDVSTRLALVAAEQALADGGVDPAELVDFDLGVITSNASGGFAFTHREFANLWSKGPEYVSVYESFAWFYAVNTGQVSIRHNVRGPGAALVAEQAGGLDALGHARRSLRLGTPLVVTGGVDSALDPWGWASHLSSGLISDSDDPDRAYLPFDARARGHVPGEGGAFLVMEDEQGALRRGAGQVYGELAGYAATFDPHPDSGRPPALRRAAELAIADAGLEPSDIGVVFADAAGSADLDRTEAEAIAAVFGPRGVPVAAPKALTGRLLAGGGPLDVVAASVRLRDGLLPAVPYEGETPDAYGIDLVRGTPRPTSARAALVLARGRWGFNSA…	CLF	408	Q7WT09	med-ORF2	PF00109, PF002801	cd00832
med	6	MADDTSRLVEVADGVHAYVQPDGGWCLNNAGVILAGDEAIVVDTAATERRALRLKESVDSLAAGPRRTVVNTHFHGDHTFGNNVFGPDATVVSHALTRTDMAETGLALTGLWPDVEWGDVEVVLPDLTYSGSLTLHADGRRVDLLHLGPAHTRSDTVVWLPEERVLFTGDIVMPGCTPFVLMGTVRGSLEVLQRLRALEPVTVVGGHGPLAGPEAFDATEEYLRWLEKVAAEGAARGLTPLEAARTCDLGPFAGLLDSERLVGNLHRAWHERDDPRLASPLDVVGVFGEMVTYHGRLPDCHA	CYC	302	Q7WT08	med-ORF3	PF00753	cl00446
cha	1	MTPAQGARHLVAEMEQHFGLSLDPDDLPDGEFLNNDTLTLTTHVGTHVDAPTHYGSTAAYGKPKTIDQVPLEWFYRPGVVLDLTAAGVGSVDARFIAAELDRVGHEVRPYDIVLLRTGAEEWSGTQRYFTDFTGLDGSAVHYLLDLGVRVIGTDAFSLDAPFTHIMERYADTGDRALLWPAHFAGREREYCQIERLANLGALPSSGFSVVCFPVRVARAGAGWARAVAVLD	CYC	231	Q4R0M8	chaG	PF04199	cl00814
cha	2	MTAPTMRSTEHSITVAAPARRVYDIVARAADWPHHFTPTLHVEVLESGGDEERLRIWAIANGEVKCWTSHRVLDPTALSVRFRQEVPAPPVAFMSGEWRMTPLDAHTTRVTFLHEYGAVDDDPQSLRWIDRAVDSNSAEELARLGNAAELAGRIDELLLSFEDSVEIAAPAGDVHDFLRDAGEWPRRIPHVDRVELTEDAGVQHMDMDTRTADGSVHTTSSVRICLPPDRIVYKQVVTPLLMTAHTGSWHITARPEGTLATSRHTVLLAPDRVREVLGPDATLATARDFVRRALGHNSTVTLKHAKAYAEALEAGTEEGSCA	ARO	322	Q4R0M7	chaF	PF10604, PF10604	cd08861, cd08861
cha	3	MTEDASRTALITGATSGIGLSAARALAARGMRVFICSRNADDVARTVKELRNLGARADGAQADVRDREDVEALVSRAVAAFGGVDVLVNNAGRSGGGVTARITDELWSDVIATNLTSVFRLTREVLVNAGMLERGWGRVINIASTGGKQGVVLGAPYSASKHGVVGFTKALGLELAKTGVTVNAVCPGYVETPMAERVRQGYAAAWETTEAEVLERFESRIPLGRYTTPDEVAGIVGYLVTDSAAPITAQAINVCGGLGNY	KR	261	Q4R0M6	chaD	PF00106	cl09931
cha	4	MDYCVAITGIGVRAPGGIGTNAFWELLTSGRTATRTISFFDPSPFRSRVAAECDFDARAEGFTPKELRRMDRAAQLGVAAAREALADSGLGGGGLDPADVSVTVGSAVGCTMGLEQEYSTVSDGGRQWLVDHTYAVPHLYGHFVPSSLAAEVAWAVAAEGPVSVVSTGCTSGLDAIGHACGLLREGAGKVAVAGATDAPISPITVACFDAIKATTARNDDPEHASRPFDRSRDGFVLGEGSAFFVLEPLEDARRRGAHVYATIRGFASRSNAYHMTGLRPDGREMAEAITAALGQARLRPDDIDYVNAHGSGTRQNDRHETAAVKRSLGAHAFDVPVSSIKSMIGHSLGAIGAIEIAACALAIEHDVIPPTANLEEPDPDCDLDYVPKTAREQRTDAVL…	KS	422	Q4R0M2	chaA	PF00109, PF002801	cd00834
cha	5	MSAKVVVTGLGVAAPNGLGTRAYWEATLRGRSGIAPLKRFDARGYPARLAGEVPGFEPAEHLPGRLLPQTDHMTRMALVAADWALADARADPERLAEFSMGVVTASSSGGFEFGQRELEKLWSKGSRYVSSYQSFAWFYAVNTGQISIRNGMRGPSGVLVSDQAGGLDAVAQARRLVREGLALVVSGGVDASLCPWGWVAQLSTGRLSTGDDPRSAYLPFSAAARGYVPGEGGAILVLEEEGAAARRRPGAPYGEIAGYGATFDPHPDSGRPPRLRDAIEIALGDAGLDPSDVDVLFADAAGLPDLDRVEAEAISDVFGPRGVPVTAPKTMTGRLYSGGAALDLAAALLSLNEGVVPPTVNVGRPAPEYAIDLVVRPRPAPLRVALVLARGHGGFNAAM…	CLF	408	Q4R0M1	chaB	PF00109, PF002801	cd00832
cha	6	MSELTLEQLRTIMTECAGAADGVAPDDDIRDIEFGLLGYDSIALLETAARLERDYGISFEDEAVGQVRTPQALLDLVNNALADAA	ACP	85	Q4R0M0	chaC	PF00550	PF00550
cha	7	MVDAWNRGELGGVTAHWSPDVVHHSEERIVPNEEMVLRMESGLTAFPDVRLDVRSVLAEDDRVSMRISVTATHTGPFMDIAPTNRTVTWHTAEEFRFVDGKVVEHWDVINYMPMLRELNMVGSDVRGWGTAEQQVSR	CYC	137	Q4R0L2	chaU	PF07366	cl09109
cha	8	MSSNVDVVRRMVRAYNTGDTSDVDQYIHPDYLNPASLEHMADKNWRGPAVFAMAVKWLRATFSEEVRLEEIRYEERGDWVRAYLALYGRHVGELVGMPATGRRFSGEQIHLIKLVDGRIRDHRDWPDYLGTYRQLDEPWPTAAGWRD	CYC	147	Q4R0L0	chaK	PF07366	cl09109
cha	9	MRGIVITGGGTGIGRAAAHAFADAGDAVLIVGRSADTLAETAKGRDGIHTLPLDLTEPDAAAVVVETARRQLGRLDVLVNNAGIASFAGLGSLEPASVEAQIRTNLIAPILLTQQALDSLEETRGLVVNISSAGSIGLRTIPDNSVYCATKAGLDVLTRTWSVELAPRGIRVIGVAPGVTDTGVALRAGVSPAQYEAFMERMRAEIPLGRVGAPEDIAWWIVTLASADGGYLNGAVIPVDGALSVT	KR	246	Q4R0K9	chaL	PF00106	cd05233
cha	10	MSEAIDVVRRMVQAFATGKTDDASDYIHSEYLNPATLERSDKRGPESFTDSVDWVRNAFSELHLEEIEYREGGGYVTAYLVMSGRHTGDLVGLPPTGRRFAAEQLHLCEVVDGRIRHHREWRDDLGCLRQLGLPALPD	CYC	138	Q4R0K6	chaJ	PF07366	cl09109
rem	1	MKRVHRTDVKAEIVREPGAKETTHRKLIDTPDGADRFVLTEFEVSPNGSTPPHFHEWEHEIYVLEGSMGLVLPDQGRTEEVGPGEAIFIPRGEPHGFVTGPGQTCRFLVVAPCERPPVRNVFLSEDPYEYTQMPEYTSLLESK	CYC	143	Q70DX5	remF	PF07883	cl09118
rem	2	MREVVVTGLGVISPAGIGKEAFWDTVSAGKSVTKSLSDITSSSLFKSFEFASDAIAEVPGFEEQIPSLPPEVQRLDRYVQFAVAAALQAVRDAGLQDGGHDAERTGISLSTAICGTPRMEEEFLAVTDEGRRPIDPAKAGRDLYLAAMSNTPGTVLSALLGAQGPCVTLSTGCIGGIDAVGHAYESIAHGDADVMIAGASEAPITPVTVASFEIINCLSRAHRGHPEAASRPYDADRDGFVLGEGCGIVVLEEKEHALRRGATPYLQISGFSHTSNAIHMTDLLSDGEDLTRAMSQAIEVSGVAPGAIDHVSSHGSSTRQNDTCETSALKLALGERAREIPVNSAKSMLGHALAAASAMEIVLCALAGRHSFVHPTANYETPDPTCDLDYVPGTGRPWD…	KS	428	Q70DX2	remA	PF00109, PF002801	cd00834
rem	3	MSIVITGIGAVTPAGDGVEPLWNSAREGTSHLATIDRFDAGDYACPVAGQADFDADAELPSRFVKRTDRFTHLAVHTVRRALADAGVAVGTDVSPERTGVMVGNILGGWEFAERELRKLWTDGPRAVSPYQATAWFPAAPQGNICIDQGIKGPARTFVADRASGAYALIGAAETLLRGRADVVLAGGVEAPLSPYGWLCLETSGLVAKARGSLAPHELYRPFDAGHGGSVFAEGSVFLVMERREHAERRGARVLGELAGWGVSTDGYMPYYTVEPTGRVLGRAMRTATERAGISDGDLGAVFAHGSGIPFEDVTEGYGLWEAFGPGAARVPVTAPKSGFGHLLGAAAPADVALALRAMAAGSVPPTVNLDRQAPGIELDIVRGAARPAPEWEHTLVVSR…	CLF	412	Q70DX1	remB	PF00109, PF002801	cd00832
rem	4	MDVREQVFAVMRGVGFDGDELADGKRLAEDLDIDSTELVEIVVALEQHFDITVDADAEGGFTTVGDLVGCVGRLLSAGSAARG	ACP	83	Q70DW9	remC	PF00550	PF00550
rem	5	MPRIENSIVIGADPRLVFDVTNDIARWSEIFDEYSHAKVLSEERDGRWTEIVFELTNEEGAGWRSWRILDHRELVAVAERRDPLYPFAYMHLRWSYQEVPEGTLMTWIQDFELDDRFEVPLATVLERMNTHTRHNQAGIKQKIESGAVRP	ARO	150	Q70DW8	remI	PF10604	cd08860
rem	6	MFVDLSIPVSRRAPGVEFEQWLHRDGIRHLSRRIRALPGDSRRDRFVNHLRWLTGSRRLREQDLPDGCFMSNEFYRMSVHQGTHVDAPFHYGPECEGRPAKKVMDLPLEWFHGPGVVLDVRGCGGRVTAADVKDALRAAGPEVGPGWVVLFRTDSDLRLGTPAYYTESTAITPEAVDLLLDLGVKVLGTDCWSFDGPARRMVEDFFATGDSGALWPTHLHGRRREFVQIEGLARLRALPDGPFTFMAFPVALADAGAAWCRAVARTGFQESGPAPR	CYC	276	Q70DW5	remL	PF04199	cl00814
rem	7	MAYDARTTHLLTLSADTSHALDEVARDTAARLARLGGASPAAWCAEAAGGPHSGQRMGVVGRTAGEMADRIGAHLAGEPVREVSVGHADPARRPPVAFLFSGQGAQYAGMGRGLHRTEPVFRAAFDRCAEAARPFTAVPLQDLLDPGAGPAVVHRLAHAALGTFCVNYALAELWRSWGVEPAAVLGFSSGEYAATCWAGVLDPEDAVLLLGTQVTLAERVTDGAMAVVGLGEEAALELLAETGPSVGLAAVISPGEVSLSGRKAELARLVDRLTASGVRTSALPVSSGLHSPLQEPAADELRAVAAGIRTRPPRIPLVSTVTGAGVKGPPAPEHWVRHLSGPVRFLNAVRVLDELGVRAHVEAGPGRALVGLGARCLPGEGRLWLASLGRSTDGTGPML…	MCAT	425	Q70DW4	remE	PF00698	cd00828
grh	1	MQQLDLPTLIGLLRTSGGSDTHDLNGDVLDVAFADLGYDSLCLLQVTGVIERDAGVALDEQVLEEAETPRQYIAAVNRVLSPQATA	ACP	86	Q8KSY8	grhC	PF00550	PF00550
grh	2	MHRTLIVARMNLADAECVGKVFADSDSTDLPHMVGVSRRTLFAFHDLYFHLVEAEQDISPNLYKARSHPLYNDVNTRLQEFISPYDPDWREPRDAMAVPFYSWTPESGPVITRPAAPNLGGGR	CYC	123	Q8KSW6	grhRQ	PF04673	cl04663
grh	3	MTTAAATPAKVNLAEVAPNRKRGGDIRITLSPRTTGCTSGFGGTLRLEAGEYVTEHLHPYSEEFLHVVTGTLEITLDGAPVALGPGDSLLVPINMRHRLVNTGPEPAQVVFHLSPLAPRPELGHVDTEAPLDGNGANPDVGGAS	CYC	144	Q8KSW5	grhS	PF07883	cl09118
grh	4	MSRRAVITGIGAVAPGGIGRDAYWDLLAHGRTATRRISRFDASAFRSQVAAECDFDPVAAGLSPQEVRRMDRAAQFAVVAAQEAIEDSGIDVGAGDPGRTAVSIGSAVGCTTGLEDEYAVLSDGGRNWLVDHTYGVPHLYGYMVPSTLAAEVAWRARAEGPVALISTGCTSGLDAIAHGVQLIEEGAADIVLAGATDAPLSPITSACFDAIKATTPNADQDPGSASRPFDGRRDGFVLGEGSAVMVIEEAGAARRRGATVYAEVAGFANRSNAFHMTGLKPDGREMAEAIRVALDRARLDPGAIDHVNAHGSGTKQNDRHETAAFKRSLGQRAHEIPVSSIKSMIGHSLGAIGSLEVAACALALRHQVVPPTANLTVPDPQCDLDYVPVTAREHRMDHV…	KS	426	Q8KSW4	grhA	PF00109, PF002801	cd00834
grh	5	MSALGLPAGRRSPAAVTGLGIVAPTGIGVRRHWESVLAGKSGLGRITRFDPAGYPVEVAGEVPGFTAGEQVPRGLVDRTDRFTHFALAAAEAALADADADPAQLPEYDMAVVTAASSGGTEFGQHEMERLYQRGPAWVGAYQSIAWFYAATTGQVSIRHGMRGPCGVLCAEQAGGLDALGQSRRLLDTGSRLVLSGGTDASLCPYGLTAQLSTGALSASDDPARAYLPFDEAAAGYAPGEGGAMLLVETERGARERGVRSYGRILGYAAGFDPPSSSGRPPVLASVVRRAVADAGIGADAVDVVFADAAGTPELDRAEAAAINEVFGAGRVPVTAPKTLTGRLYAGGAPLDVATALLALSAGVIPHTPGVERPAPGLGIDLVVGGPRRTGARTAVVLAR…	CLF	420	Q8KSW3	grhB	PF00109, PF002801	cd00832
grh	6	MAGHTSNSIVIDAPMDLVWERTNDVASWTELFSEYSLAEILEEDGPTVTFRLALHPDENGKVWSWVSRRTTDVASRTVRAHRVETGPFAYMNIHWEYVQTDAGVRMQWTQDFHMKDEAPIDDAGMTDRINRNSVVQMGLIKSRIEAAARAARTPFADLAGKRIVVTGGSRGIGRGIVLAAARAGADVVTCYREENDHTASLAKELAPLPGSQHLLRADVSEAAGARLLADRARELLGGLDAVVNNAGDFAPRPYTELTDAAWATALQSNLTSTHQVIQAALPLLGAGGSIVNLGSTVARIGMAGGVHYTAVKQALVGLTRSLARELGPRGIRVNTLSPGRIATEALDALPPEEAARQRAVFSKFAALGRLGTPQEIADVVLFLISDQSSYITGQNIHVD…	ARO	402	Q8KSW2	grhT	PF10604	cd08860
fdm	1	MTRPTQRSVVLMFPGTGAQHPRMAAGLYRREPVFTAAVDAVLGELGAEGEAVRADWLADVPAVPLEADARSAPLLFAVDYAVGRLVESWGVRPAAYVGHSMGEFAAATLAGVFRLEDAVRLLWDRVEKQRATPVGGMTAVAAARHEVAGYLGAGVVVGAVNGPRHTVLSGPEAPLRAVEERLASDGRTFRRLATRTPYHSPALAPLVPGGAALVAGMPLSAPRTLLYSAYTAGPLREREALAPAFWAAQPTAPVLFWQTLDRVLRDDDRLLVEAGPSHSLSVLARSHPAVRSGRSTVATTLPPRAQGPRADRLSLRALRAWLSAEGALPVPPGPGHSGTLPVELPLS	AT	347	Q2MGD7	fdmF	PF00698	cl08282
fdm	2	MAHRTLIVARMDHDDADKVAALFAESDATELPHMIGVQRRTLFRFQGLYFHLVEAEAPINGDLYQARSHPLYQDINTRLQEFMTPYSPSWREPKDSMAEPFYSWTP	CYC	106	Q2MGD3	fdmF	PF04673	cl04663
fdm	3	MQTSDLIKVAVDDVEPNRARGGDLRVLLSPKTCGATSGFMGVGALEPGEFVSEHYHPYSEEFFHAVEGRVLLRVDGRELVLEPGESFMVPIGVRHRIENPGSGTARVAFFLSPLAPRPELGHVDCEPLPGEGAPPEVGGAR	CYC	141	Q2MGD2	fdmF	PF07883	cl09118
fdm	4	MTARAVITGIGVVAPGRPGRENFWEMIVKGQTATRRITLFDPAPFRSRIGAECDFDPERNGLSYQEMARTDRAGQFAIVAAREAVADSGMDLGAENAHRVGVSVGNGVGNAISMEQAYRTVSDNGRRWLVDQEYAGPHLYSSVMSSSLAAEVAWATGAEGPATVVSSGCCAGIDAVGYAVDLIREGSAEVMVAGATDAPIYPITVSCFDTLRASSTSNDDPEHACRPFDRRRNGLVLGEGSAVFVVEELEHARRRGARIYCEVAGYSARANGYHMTGLRPDGREMGEAITAALDEARINPDEVDYANAHGSGTKQNDRHETAAYKRSLGEHAYRIPVSSIKSMVGHSLGSIGSIEIAASALAIDRGTVPPTANYEERDPECDLDYVPGTAREAELDVVL…	KS	421	Q2MGD1	fdmF	PF00109, PF002801	cd00834
fdm	5	MTGPVITGVGVVAPNGLDREAWWQATLDGKSGLGRISRFDPSPYPAQVAGEATGFVPADHAPRRLVSETDAMTQYAFAATNEALADAGVDPAALNDLDMAVITANSSGGVEFGQRELEKLYAEGPQAVGAYMSIAWFYAATTGQLSIRHGMRGPCGVLCSEQAGGLDVLAQARRVLAKGTRLVVSGGTDASLSPYGLVCQLANGRLSDESRPERAYLPFDPRARGYVPGEGGAILTVESLDDARARGAGRIYGQVAGYAATFDPRPGSGRPPGLRRAAELALADAGTGPEGVDVVFADGAGLPEPDRQEAEALTGLFGRGGVPVSVPKTMTGRLYAGGAPLDVAAAVLALRDQVVPPSVNVRPDPVHGLDLVTDRPREARLRTALVLARGYGGFNAAVV…	CLF	403	Q2MGD0	fdmG	PF00109, PF002801	cd00832
fdm	6	MSTISFNDLKTIMSRSLGEVDGTELTEADLTTPFTEIGYDSLAVLEIASQLQREYGLQIPDEAIEEMDTPQAVIDYVNTSLAGV	ACP	84	Q2MGC9	fdmH	PF00550	PF00550
fdm	7	MAASTDNSVVVDAPMELLWDMTNDIESWPGLFSEYAKAEILGRDGATVTFRLTLHPDESGAVWDWVSERTPDPATRTVRARRIETGPFVHMNILWTYASTDAGVEMRWRQEFEVKPGLPFGDAEMTERLNTNTRREMARIKELVEKAAAERRAAR	ARO	155	Q2MGC8	fdmF	PF10604	cd08860
fdm	8	MTAIRDTEVLRHSRLLGVGVHRPERSVPNTEIAGRTGLDPDWIERRSGIRSRRYAGPEETLPAMATAAAEKALAAAGVSADRIDTVIVATITSMEQMPAVAVEVARRLGADRAAAFDVSAACAGFCHALALAGDQVRMGRADHVLVIGAERMTDILDHEDGDTAFLFADGAGAVVVGPSHEPGIGPVVWRADGTRNAALRMTAPWHDGTGLRPEARPAITMSGWKVFRWATNELVPAARKMLDLAGVTVDDLDAFIPHQANMLITDHVVDQLGLPAHTAVARDIVTSGNSSAASIPLAMEELLAGGKAPSGGLALLIGFGAGLVYAGQVVRLP	KSIII	333	Q2MGB8	fdmS	PF08545, PF08541	cd00830
zhu	1	MTQAAPTTRRAVVTGLGAVAPNGFGTEEYWKATLRGRSGIHPLHRYDASGFPSRLAGQILGFEAEQHIPGRLLPQTDRVTRLALVAGQSALDDAGVDPQALVDYSMGVVTSSAIGGFEFTHGEVHKLWTKGPQHVSVYESFAWFYAVNTGQLSIRHGMRGPSGVLVGEQAGGLDAIGHARRNLRRGIDLVVTGGCDSALDPWGYVSHLTTGRISRATEPELAYRPFDAAADGYVPGEGGAILVLEDERAARARGAATLYGEIAGYAATFDPPPGSERPPGLARAARLALDDAGVRPEDVDAVFADAAGVPDLDRAEAEAINEVFGAGAVPVTAPKSLVGRLNSGGPPLDVVAALLSIRDDVVPPTPNTTDVPADYGLDLVLSEPRNARVRTVLVLARGH…	CLF	415	Q9F6E1	zhuA	PF00109, PF002801	cd00832
zhu	2	MITGMGVVAPGGTGTKGFWDLLTSGRTATRRISHFDPSPFRSQVAAECDFDPVLAGFTHREIRRLDRASLFAVASARDCAADSGLAFADLDPTRIGVSVGSAVGATTSLEREYLVLSDSGRDWVVDADYATPHMYDYFTPGAIAAEVAWSVGAEGPATIVSSGCTSGLDSVGYAYQLIVEGTADIMVTGATDAPISPIAVACFDAIKATTPRNDEPESASRPFDLTRSGFVIGEGAAMFVLEEYEHAKARGAHIYAEVTGYATRCNAYHMTGLKADGREMADAITYALNESRIDPTAVDYINAHGSGTKQNDRHETNAFKVALGDHAYDVPVSSIKSMIGHSLGAIGSIEIAASVLAIQHNVVPPTANLTQSDPECDLDYVPVTAREHRTDTVLSVGSG…	KS	417	Q9F6E0	zhuB	PF00109, PF002801	cd00834
zhu	3	MTIRLVPPRRRVALLLPGQGSQHPGMGLELYGYDGVFTETMDEMFELLGPVDGASLRADWLAGDALAPELLNDASRAQPLLFAVEYALGRSLLSQGVDVDVLLGHSVGELSAAALAGVVDLPGAARVMAARTAALAALPPGGMLAVAATAEELAPFVAAEHVEIGVVVGALNAPRQTVLAGPEPRLTEVEGELRAAGVMFRRVPARQPFHSPASAPAAEVVEKVLSGVTLREPTIPIMSTHSGAYVTREQALDPAFWAWHFVRVVLFWPALDALLSEADHALVELGPGQELTVLARRHKAVRSGASTVRAVLPRGARGTREAWDDALAELAEYTGPAGGVPLACAAER	AT	348	Q9F6D9	zhuC	PF00698	cl08282
zhu	4	MDPFTLDDLKRLIDACVGTDDAVQLDETGAATPFLDLGLDSLAVYEVVTRIQDERGVAISDDDIDGLETPRDMVAFVNGLLVETAG	ACP	86	Q9F6D5	zhuG	PF00550	PF00550
zhu	5	MPGLRVPERRFSRVLGVGSYRPRREVSNKEVCTWIDSTEEWIETRTGIRSRRIAEPDETIQVMGVAASRRALEHAGVDPAEIDLVVVSTMTNFVHTPPLSVAIAHELGADNAGGFDLSAACAGFCHALSIAADAVESGGSRHVLVVATERMTDVIDLADRSLSFLFGDGAGAAVVGPSDVPGIGPVVRGIDGTGLGSLHMSSSWDQYVEDPSVGRPALVMDGKRVFRWAVADVVPAAREALEVAGLTVGDLVAFVPHQANLRIIDVLVDRLGVPEHVVVSRDAEDTGNTSSASVALALDRLVRSGAVPGGGPALMIGFGAGLSYAGQALLLPDPPSTPA	KSIII	339	Q9F6D4	zhuH	PF08545, PF08541	cd00830
zhu	6	MRHVEHTVTVAAPADLVWEVLADVLGYADIFPPTEKVEILEEGQGYQVVRLHVDVAGEINTWTSRRDLDPARRVIAYRQLETAPIVGHMSGEWRAFTLDAERTQLVLTHDFVTRAAGDDGLVAGKLTPDEAREMLEAVVERNSVADLNAVLGEAERRVRAAGGVGTVTA	ARO	169	Q9F6D3	zhuI	PF10604	cd08861
zhu	7	MSGRKTFLDLSFATRDTPSEATPVVVDLLDHVTGATVLGLSPEDFPDGMAISNETVTLTTHTGTHMDAPLHYGPLSGGVPAKSIDQVPLEWCYGPGVRLDVRHVPAGDGITVDHLNAALDAAEHDLAPGDIVMLWTGADALWGTREYLSTFPGLTGKGTQFLVEAGVKVIGIDAWGLDRPMAAMIEEYRRTGDKGALWPAHVYGRTREYLQLEKLNNLGALPGATGYDISCFPVAVAGTGAGWTRVVAVFEQEEED	CYC	256	Q9F6D2	zhuJ	PF04199	cl00814
zhu	8	MTIDDLRRILTECAGEDESVDLGGDILDTPFTELGYDSLALMETAARIEQEFGVAIPDDEFAELATPRAVLAAVSTAVSAAA	ACP	82	Q9F6C8	zhuN	PF00550	PF00550
ovm	1	MKHSTLIVARMEPHASDDVAALFGAFDRTEMPHRMGTRRRQLFKYRGLYFHLQDFDTDNGGELIEEAKTDPRFIRISEDLKPFIEAYDPQTWRSPKDAMATRFYHWEASA	CYC	110	Q6ZZW3	ovmC	PF04673	cl04663
ovm	2	MTPRRVVITGIGVLAPGGIGVKNFWSLLSEGRTATRGITFFDPAQFRSRVAAEIDFDPEEHGLNPQETRRMDRAAQLAVVATREAVADSGIELTGIDPYRVGVTVGSAVGATMGLDQEYRVVSNGGLLDLVDHTYAVPHLYNHMVPSSFAAEVAWQVGAEGPSTVVSTGCTSGLDSVGHAVELIREGSADVMIAGSSDAPISPITMACFDAIKATTPRNDDPEHASRPFDGTRNGFVLGEGSAFFVLEELESARARGAHVYAEIAGYATRSNAYHMTGLRPDGAEMAEAIRVALDEARINGDEIDYINAHGSGTKQNDRHETAAFKKSLGDHAYRTPVSSIKSMVGHSLGAIGSIEIAASALAMVLARPERSVA	KS	374	Q6ZZW2	ovmP	PF00109, PF002801	cd00834
ovm	3	MTGTATKVVVTGLGVAAPNGLGTQDYWAATRTGKGGIGRITRFDPSQYPSRLAGEVPGFEARDHLPSRLLPQTDHMTRLALVAADWALADAGVKPQELPEFDMGVVTASSSGGFEFGQRELQALWSKGGQHVSAYQSFAWFYAVNSGQISIRNGMKGPSGVVVSEQAGGLDALAQARRQIRKGTRLIVSGGMDASVCTWGWVAQLAGKRLSTSDDPERAYLPFDAGARGHVPGEGGAILILENAEAARSRGARTYGEIAGYGSTFDPKPGSGRPPGLRKAIELALADAGAAPDEVDVVFADAAAVPELDRIEAEALTAVFGARGVPVTAPKTMTGRLYSGAAPLDVATALLAIEEGLIPPTTNVEPADGYDLDLVTGEARPAEVRTALVLARGFNGFNS…	CLF	407	Q6ZZW1	ovmK	PF00109, PF002801	cd00832
ovm	4	MATKEFTVDDLKRILLEGAGADESVDLDSADFLDSEFEALGYESLALLETGGRIEREFGITLDDTALTDATTPRALIEVVNAHIGQPTAV	ACP	90	Q6ZZW0	ovmS	PF00550	PF00550
ovm	5	MAQDKRVALVTGATSGIGLAVARLLAEQGHRVFLGARSAENVAATVKELQSAGLEADGATLDVRSDADVHAFVRAAVDRFGTVDVLVNNAGRSGGGVTADIADELWHDVIDTNLNSVFRLTREVLNTGGLRHKSWGRIINIASTAGKQGVVLGAPYSASKHGVVGFTKALGNELAPTGITVNAVCPGYVETPMAQRVRQGYAAAYDTTEDAILEKFQSKIPLGRYSTPEEVAGLVGYLASDTAASITAQALNVCGGLGNF	KR	260	Q6ZZV9	ovmT	PF00106	cd08945
ovm	6	MTTREVEHEITIAAPAEAVYRLLADVENWPRIFPPTIFADRLEGGETEERIRIWATANGEAKNWTSRRTLEPRGLVITFRQEVSAPPVAAMGGTWIIEPAGESAARVRLLHDYRAVDDDPAGLAWIDEAVDRNSRTELASLKTNVEFAHAAREITFSFEDTVRIDGSAKDVYDFINDAHLWSERLPHVASVRCEEEYPGLQTLEMDTRAKDGSTHTTKSYRVCFPHRKIAYKQVTLPALMNLHTGYWTFTEDADGVSASSQHTVVLNTDNITRILGPDAGIPEARAYVQSALSTNSRATLGHAKDYAEARRNHAD	ARO	315	Q6ZZV8	ovmA	PF10604, PF10604	cd08861, cd08861
akn	1	MAHEVHTTEHTITVAAAPEAVFGLVERAEDWPHVFPPSLHVEYLERSGEEERLRIWATANGEVKSWTSRRTLDRAGLRIRFRQEVSQDPVAAMGGEWIVEALPGGGSRVRLLHDFRAVDDLERNVSWILEAIERNSGAELAALESAALRTGTDEAPYTFEDSVRIDAPAQDVRDFLHDAGQWQERLPHVARVLLKEDTPDVQHLEMDTRTPDGSTHTTASVRICLPDGRITYKQLQTPALMSVHTGEWSVREIPSGCVAVSRHTVVVNAAAVTKVLGASATTADARTFIRDALGGNSTITMRHAKEYAQRRAATEPVPPAEYASVQRFYARQMRLLDEGEGDAWADTFTEDGTFDQSSFAEPLRGRAAIAAAVRGRPAAPAGTVRRHWLGLPAAWRFPD…	ARO	450	Q9L554	aknE1	PF10604, PF10604	cd08861, cd08861
akn	2	MPPASERVAIVTGATSGIGLAVARSLAEGGARVFICARDGDRVAHTVKELREAGHDVDGASCDVRDTARVRAFVQEARDRFGPVDALVNNAGRSGGGHTAQIADELWLDVIETNLNSVFRMTREVLTTGGMLERGAGRIVNIASTGGKQGVALGAPYSASKHGVVGFTKALGLELAKTGITVNAVCPGYVETPMAERVRQGYAGAWDITEDEVLERFEAKIPLGRYSTPDEVAGLVGYLLSSTAASITAQAMNVCGGLGNY	KR	261	Q9L553	aknA	PF00106	cd08945
akn	3	MTARRVVITGLGVIAPGGIGTKAFWERVVSGVSATRTITAFDASGFRSRMAAECDFDGVRSGLTVRDTARLDRATQFAVVAAREALADSGIEIDERNAHRTGVSLGSAVGCTQKLEEEYVARSDGGQRWLVDHAAGTPYLYDYFVPSSMAAEVAWEAGAEGPAALVSAGCTSGLDSLGHALDLIREGTVDIMIAGGSDAPIAPITVACFDAIKATSPRNDTPEHASRPFDRTRSGFVLGEGAAVLVLEERESALRRGAQIYAEIAGYAGRGNAHHMTGLRPDGLEMSAAITGALDDARIDREAVGYVNAHGTATRQNDIHETAAIKHSLGEHAHRVPVSSIKAVIGHSLGAVGSIEAVASALVIRHGVVPPTAGLHEPDPQLDLDYVPLTARDQATDTV…	KS	423	Q9L551	aknB	PF00109, PF002801	cd00834
akn	4	MSAATVVTGIGVLAPNGIGAEEFWAATLRAESGIGRITRFEPASYPSRLAGEVTGFSARDHIPSRLVPQTDRTTQFALTGSEWALRDSGLSADSLPADERGVVTASASGGFEFGQRELGHLWGKDPRHVSAYMSFAWFYAVNSGQISIRHDLRGPTGVLVTDQAGGLDAVAQARRRIRKGTPVMLSGGMDASLCPYGLAAQISAGMLSESDDPARAYRPFDPAADGHVPGEGGAILTLEDGERARARGARSHGEISGYAATFDPRPGSGRPANLDRAIRGALADAGLTPRDIAFVLADGAGEPEPDRAEARALTDVFGPRGVPVTVPKSMTGRLYAGAVPLDLVTALFALRDGVVPPTVHVDGPDPAYDIDLVTGSAGPSAETRALVLARGRGGFNSAM…	CLF	407	Q9L550	aknC	PF00109, PF002801	cd00832
akn	5	MSAFTVEELFQIMRECAGEEEAVDLADAAEQEFSLLGYDSLALMEAISRVERGLGIDLPEETVGEVLTPAAFVDVVNAELARSAPVVEAAG	ACP	91	Q9L549	aknD	PF00550	PF00550
akn	6	MTEEHLDPAGGAPTARAPEQDIRIAGCAAWLPPRVPVAKTVAAGLCDEALATATAMVSVAVAQDEPAPEMAARAARTALARDGSDDVSLILHASFFYQGHDLWAPASYVQRVAVGNRCPAIEVGQVSNGGMAALGLAVDHLSAGRPAEAGRRVLVTTGDAFRPPGFDRWRSDPGTFYGDGGTALVLSSGEGFARIRGLATVSAPELEGMHRGDDPFGDTPFSHRPVVDLEACKKDFLASRRVTQVIAASAAAQDAALGQALAAAGAGLADIDRFVLPHMGRKRLRAGFLNRLGIGEDRTTWEWSRGVGHLGAGDQIAGFDHLVGSGSLGPGDLVLWMSVGAGFTYSCAVVEMLERPGWAGTARTAGAA	KSIII	368	Q9L548	aknE2	PF08545, PF08541	cd00827
akn	7	MTGTAGALPVALLLPGQGSQHRRMAAGLYGHEPVFTEAMDEFFDAAGPEGDPLRDDWLAERPVTDIDHVTRSQPLLFAVDHALGRLVLGRGVRPAALLGHSIGELAAATLAGVFAPRDAAGLVLDRIRRLSAAPPGGMLAVAASTAEVAPYLRGDVVVGAVNAPRQTVLAGPDGPLDEVDRALREAGFVCRRVPSLSAFHSPVLEPACRGAAPLFAAACKHPPAVPVHSAYTAAPLTESDIDDPAFWARQPVAPVLFWPALEGLLATGDHLLVEVGPGQGLSQLVRRHPAVRRGGSAVVSLLPARPGPPEADRAAVAAATEQITAAGRQAAPASADHGRPSRQAAAG	AT	347	Q9L547	aknF	PF00698	cl08282
akn	8	MRIIDLSSPVDAAGFEPDPVVHDVLGPKEAATHMSEEMREHFGIDFDPAELPEGEFLSLDRLQLTTHTGTHVDAPSHYGTRAAYRDGPPRHIDEMPLDWFFRPAVVLDLSDQGTGAVGADVLRREMDRIGHTPSPMDIVLLRTGADAWAGTPKYFTDFTGLDGSAVHLLLDLGVRVIGTDAFSLDAPFGDIITRYRATGDPSVLWPAHVIGRDREYCQVERLAGLDRLPAAHGFRVACFPVRIAGAGAGWTRAVALVDE	CYC	259	Q9L4U2	aknW	PF04199	cl00814
akn	9	MSEQIAAVRRMVEAYNTGKTDDVADYIHPEYMNPGTLEFTSLRGPELFAINVAWVKKTFSEEARLEEVGIEERADWVRARLVLYGRHVGEMVGMAPTGRLFSGEQIHLLHFVDGKIHHHRDWPDYQGTYRQLGEPWPETEHRRP	CYC	144	O52646	aknH	PF07366	cl09109
akn	10	MNRAARPTVRGMSAIAEPTAPRGVIVTGGGTGIGRATAHAFADRGDRVLVVGRTAATLAGTAEGHPGISVLTADLTDPDGPRAITDAALDALGRIDVLVNNAATGGFAGLAETEPEAAREQFDSNLLAPLLLTRQTLDALSADGGGTVLNIGSAGALGRRAWPQNGVYGAAKAGLDFLTRTWAVELAPRGIRVLGLAPGVIDTGIGERSGMSREAYAGFLGQIAARVPAGRVGRPEDIAWWAVQLADPRAAYATGAVLAVDGGLSLT	KR	267	Q9L4U4	aknU	PF00106	cd05233
lan	1	MHSTLIVAKMDPASSIDVAKLFGDFDRTEMPHRMGTRRRQLFSYRGLYFHLQDFDENNGGELIEEAKTDPRFVAISQDLKPFIQAYDPETWRSPADAMATRFYDWTASS	CYC	109	Q9ZGD8	lanF	PF04673	cl04663
lan	2	MGRRVVVTGIGVLAPGGIGAENFWSLLSEGRTATRGITFFDPSSFRSQIAAEADFDAERSGLSPQEIRRMDRAAQFGVVTGREALADSGLDQAGLDPYRTGVTIGSAVGATMGLDEEYRVVSDGGRLDLVDHHQYTPQHLYNHFVPSSFSAEVAWAVGAEGPNTVVSTGCTSGIDSVGQAVELIREGSVDVMIAGATDAPISPITMACFDAIKATTPRNDEPEHASRPFDGTRNGFVLGEGSAVFVLEELTAARARGANIYAEIAGYASRCNAFHMTGLRPDGREMGEAIRVALDEARINPEAIDYINAHGSGTKQNDRHETAAFKLSLGEHAYRTPISSIKSMVGHSLGAIGSIEIAASLLAMENHVVPPTANLHTPDPECDLDYVPLVAREHTTDHG…	KS	424	Q9ZGD7	lanA	PF00109, PF002801	cd00834
lan	3	MTARVVITGNRIAAPNGFGVEDYWAATRVGKSAIGRITRFDPTQYPARLAGEIRGFDARDHLPGRLIPQTDRMTQLALVATDSAFEDAGVKPGDIPEYDMGVVTASTAGGFEFGQNELQALWSKGSQHVSAYQSFAWFYAVNSGQISIRNGMRGHSAVVVSDQAGGLDAIAQARRQIRKGSKLICSGGVDASICPWGWVAQLANGRVSTSENTERAYLPFDADASGYVPGEGGALLILEDAEAARQRGAENVYGEIAGYGSTFDPRPGSGREPRLRRAIELALADADAEPSDIGVVFADAAGTPELDRVEAEALIEVFGAAGVPVTAPKTMTGRLYSGAAPVDVVTAVLAMREGLIPPTVNVSLSPEYDIDLVTAQPRTARVRNALVVARGYGGFNSAM…	CLF	406	Q9ZGD6	lanB	PF00109, PF002801	cd00832
lan	4	MSQPEFTVEDLKRILVEGAGADEGVDLDSDILDTDFESLGYESLALLETAGRIEREFGITLDDEVFIDNPTPRELVAAVNAKLPGSLAA	ACP	89	Q9ZGD5	lanC	PF00550	PF00550
lan	5	MSQQDQRVALVTGATSGIGQPPGCSPPRGTGCSRRGNAENVAETVKQLQLQDEGLDVDGTALDVRSADGVRAFVQSAVDRFGTVDVLVNNAGRSGGGVTADIADELWDDVIATNLTSVFRMTREVLNTGGMRGKSRGRIINIASTAGKQGVVLGAPYSASKHGVVGFTKALGNELAPTGITVNAVCPGYVETPMAQRVRQGYAAAYNATEDAILEKFQAKIPLGRYSTPEEVAGLVGYLASDTAASITSQALNVCGGLGNF	KR	261	Q9ZGD4	lanD	PF00106	cl09931
lan	6	MTVREVEHCDHRARPPAAEVYRLIAEVENWPRVFPPTIYVDQVERGTPGETGVSEERIRIWATANGTAKNWTSRRTLDPQALRITFRQEVSAPPVAAMGGTWIIEPLAADESRIRLLHDYRAIDDDPDSLKWIDEAVDRNSRSELAALKTNVELAHATEEVTFSFEDTVRINGSAKDVYDFIDEADKWEERLPHVASVRLEEISPGLQILEMDTRTKDGHTHTTKFYRVCFSHQKIAYKQVTLPALMTLHTGYWTFTENEDGVTASSQHTVVLNTENITRYLGPDAGIAEAREHVQTALSANSRATLGLAKDYAEQQQR	ARO	319	Q9ZGD3	lanL	PF10604, PF10604	cd08861, cd08861
ben	1	MHRTLIVARMKPEDADKVADLFRWSDSTELPHLIGARQRTLFRFHDLYMHLVEADEDPTQKLYAAREHPLFKELHERLLPFITAYDPKWSEPKHAMALPFYTWQAD	CYC	106	B1GSM9	benE	PF04673	cl04663
ben	2	MSAHEAHTVPPTGTAELLVTKVAAGDVPSSPRHGGDLRIVLGPATTGVSSGFMGTGLLAVGERIREHYHPYSDEFLYVVQGGLEVTTEGTDVHRVTAGEGILIPRMTRHKMLNDGTVPAFVVFHSCPLAPRPELGHVDTEEADPDEQ	CYC	147	B1GSN0	benD	PF07883	cl09118
ben	3	MSSERRAVITGMGVIAPGGVGTRAFWSAVTAGRTATRRITLFDPERFRCRIAAECDFDAAALGLTPQEIRRMDRAVQMAVAATGEALADAGVGEGDLDPARTGVTIGNAVGSTMMMEEEYVVISDGGRKWLCDEEYGVRHLYGAVIPSTAGVEVARRVGAEGPTAVVSTGCTSGLDAVGHAAQLIEEGSADVVIGGATDAPISPITVACFDSLKATSTRNDDAEHACRPFDRDRDGLVLGEGSAVFVMEARERAVRRGAKIYCEVAGYAGRANAYHMTGLKPDGRELAEAIDRAMAQAGISAEDIDYVNAHGSGTRQNDRHETAAFKRSLRDHARRVPVSSIKSMVGHSLGAIGAIEVAASALAIEHGVVPPTANLTTPDPECDLDYVPREAREHPTDV…	KS	423	B1GSN1	benA	PF00109, PF002801	cd00834
ben	4	MTVITGLGVVAPTGVGLDDYWATTLAGKSGIDRIRRFDPSGYTAQLAGQVDDFEATDHVPSKLLAQTDRMTHFAFAGANMALADAHVDLADFPEYERAVVTANSSGGVEYGQHELQKMWSGGPMRVSAYMSVAWFYAATTGQLSIHHGLRGPCGLIATEQAGGLDALGHARRLLRRGARIAVTGGTDAPLSPASMVAQLATGLLSSNPDPTAAYLPFDDRAAGYVPGEGGAIMIMEPAEHALRRGAERIYGEIAGYAATFDPAPGTGRGPTLGRAIRNALDDARIAPSEVDLVFADGSGTPAMDRAEAEALTEVFGPRGVPVTVPKAATGRMYSGGGALDVATALLAMRDGVAPPTPHVTELASDCPLDLVRTEPRELPIRHALVCARGVGGFNAALVL…	CLF	409	B1GSN2	benB	PF00109, PF002801	cd00832
ben	5	MSTLSVEKLLEIMRATQGESADTSGLTEDVLDKPFTDLNVDSLAVLEVVTQIQDEFKLRIPDSAMEGMETPRQVLDYVNERLEEAA	ACP	86	B1GSN3	benC	PF00550	PF00550
ben	6	MAGRTDNSVVIDAPVQLVWDMTNDVSQWAVLFEEYAESEVLAVDGDTVRFRLTTQPDEDGKQWSWVSERTRDLENRTVTARRLDNGLFEYMNIRWEYTEGPDGVRMRWIQEFSMKPSAPVDDSGAEDHLNRQTVKEMARIKKLIEEAAARAGVDGGIPAEGKDSVRDATGNGDPGPVFRVLLRAEIADGKEKEFEDAWREIGQVITGQPANLGQWLMRSHDEPGVYYIISDWTDEERFRAFERSEEHVGHRSTLQPFRTKGSMVTTDVVAAMTKAGQTW	ARO	279	B1GSN4	benH	PF03364	cd08860
ben	7	MSQLSLSQAAPAGGSRIRGVGAYRPARVVTNEEIAPRIGVAPEWIARRSGIHTRRFAGPDEPLAMMAATASEKALAAAGLSADEVDCVLVATISHLLQMPALAVDVAHRLGAAPTAAFDLSAACAGFCHGVAIADSMVRSGTAHNVLLVGADRMTDVVDADDPATAFLFADGAGAVVIGPSETPGIGPVAWGSDGERMDAITMTGHWTPSLRTNPELPWPYLCMTGWKVFRWATETMGQAARDAIERAGVTSEELSAFIPHQANGLITDALAKDIGLTADTAIARDITDSGNTSGASIPMAMERLLASGQARSGEAALLIGFGSGLVHAGQVVLLP	KSIII	336	B1GSM6	benQ	PF08545, PF08541	cd00830
aur	1	MTHSNLIVARMDSMSSDQVAKLFTEFDKTDMPGRMGTLRRRLFMYKGLYFHLQDFAEDDGGQRIQESRTDPRFMRISHDLLPFIQPYDPATWRTPADAMATRFYDWSASE	CYC	110	Q56HA3	aur1C	PF04673	cl04663
aur	2	MTRRVVITGIGVLAPGGIGTTAFWNLLSSGRTATRGITLFDPAPFRSRVAAEVDFHPERHGLTSLEVRRMDRAAQFGVVATREALADSGLDLAAFDPYRIGIAMGTGVGAISGLDTAYRVASDEGRIAQVDHMYAPGHLYDHFVPSSFATEVAWAVGAEGPSTVVSTGCTSGIDSVAHAVDLIREGSADIMITGATDAPISPLTLACFDAIKATTALNEEPETASRPFDATRKGFVLGEGAAAFVLEELGAARRRGAHVYAEIAGYASRSSAFHMTGLRPDGREMAEAITVALDEARLDPGDLDYVNAHGSGTRQNDLHETAAYKLALGPHAHRTPVSSVKSMIGHSLGSVGSMEIAASVLAMEHHVVPPTANLRTPDPECDLDYVPLVARDHRTDAVL…	KS	422	Q56HA2	aur1D	PF00109, PF002801	cd00834
aur	3	MSARILVTGIGVAAPSGLGVEDFWSVTRIGKNAIGPVTRFDASAYPSRLAGEIHGFEPKEHLPGRLVPQTDRVTQLALVAADCAFADAGIEPGTIDPYAMGVVTAAGAGGFEFAENELRKLWSEGAKHVSAYQSFAWFYAVNSGQISIRNGLRGPAGVVISDQAGGLDALAQARRQLRKGSKLIATGGFDAPICSLGWASHLHGGLMSTSDEPERAYLPFDDAAAGYVPGEGGAMLILEDEDSARDRGARTVYGEFAGYGATLDPKPGSGREPGLRRAIDVALTDAACHPAEVDVVFADGRHPRLDREEAEAITRVFGPRAVPVTVPKTMTGRINSGGAPIDVVSAVLSMREGLIPPTTNVELSDAYDLDLVAVRPRTASVRTALVLARGRGGFNSAVV…	CLF	404	Q56HA1	aur1E	PF00109, PF002801	cd00832
aur	4	MKGSILSAPEFTFDDLKRILLEGAGADEGVDLDGDILDSEFETLGYESLALLETGGRIEREFGITLDDDVFTDNPTPRSLVTGINESLSALVDA	ACP	94	Q56HA0	aur1F	PF00550	PF00550
aur	5	MSDQDKRVAVVTGATSGIGLAVARLLAAQDHRVFIGARSAENVAQTVKELQDEGLEVDGAVVDVRSTDGVRAWIQAAVDRFGSVDVVVNNAGRSGGGVTADIAEELWHDVIDTNLNSVFRVTREALTTGGLRAKDRGRIINIASTAGKQGVVLGAPYSASKHGVVGFTKALGNELAPTGITVNAVCPGYVETPMAQRVRQGYAAAYDATEEAILEKFQAKIPLGRYSTPEEVAGLVGYLASDAAASITLQALNVCGGLGNF	KR	261	Q56H99	aur1G	PF00106	cl09931
aur	6	MTQPGLREVEHEITVSAPAAAVYRLIAEVVNWPRIFPPTIYVDQVPEGPGEERIRIWATANGEAKNWTSRRTLDAEALRITFRQEVTAPPVAAMGGTWIIEELSAQESRVRLLHDYRAVDDDADSLAWIDEAVDRNSRSELAALKKNVEAAHAAEELTFSFEDTVQIEGSAKDVYDFVNEADRWHERLPHVATVRLREDTPGLQELEMDTRAKDGSVHTTKSYRVTFAHHRIAYKQTTLPALMTLHTGYWTFEENEGGVAASSQHTVTINTDNIARILGESATVETAKRYVHTALSTNSTATLHHAKAYAEGIARGGKKD	ARO	320	Q56H98	aur1H	PF10604, PF10604	cd08861, cd08861
aur	7	MTRTAFVFPGQGSECAGLGRELLALRPDLGDTYYRTADDLLGIPLARICRDGSPRDFEDPAVAQPAVFLTSLAVLEVLRGEGLEPDAVAGHSLGEYAALVAAGVLEWTEALWLVRLRAELVATAGDRIGSATVAVIGPPRSDLVRLCAEARAATGQVVEVAGDNEPRQTVVSGQAAAVERVAREAGAAGARVERLRTGGPFHSSLLGEAAAEFTETLIATEFRDPAVPLVSGVTGGWVTTAAEAAVTLRGQLTSPVRWTEAVATLAGSGVDRYVEVGPGRVLTGLVRRILPGARVHPTCAADRLLGAVDALTAATV	MCAT	316	Q56H93	aur1M	PF00698	cd00828
alp	1	MTTREVEHEITIGAPAAAVYELLADVTHWPRIFPPTIHVDRLETSGDEERIRIWATANGQPKDWTSRRTLDARALTITFRQEIPAAPVKHMGGTWIIEELTADTSRVRLLHDYSALGDDPHDLLWIEQAVDKNSTQELAALKVNVEAAHAAATEELTFSFTDTVHIAGAAKDVFDFINEAHLWSERLPHVAVVRLTEDTPGLQELEMDTRAKDGSVHTTKSYRVVFPHHKIAYKQVTLPALMTLHTGEWTFTEDEQGTTASSQHTVTLNTANIARILGQDATVADARAYVHSALSTNSSATLAHAKAHAEQKKA	ARO	314	Q6VMJ1	alpE	PF10604, PF10604	cd08861, cd08861
alp	2	MTDTTTQRVAVITGATSGIGLASARLLGAQGHRVFIGARSADNVAATVKELQGEGLDVDGAVVDVRDTASVDAWIQAAVDRFGTLDVVVNNAGRSGGGPTADIADELWDDVIDTNLNSVFRVTRAALTLGGLRAKDRGRIINVASTAGKQGVVLGAPYSASKHGVVGFTKALGNELAPTGITVNAVCPGYVETPMAQRVRQGYAAAYDTSEEAILDKFQAKIPLGRYSTPQEVAGLIGYLASDTAASITSQALNVCGGLGNF	KR	262	Q6VMJ0	alpD	PF00106	cl09931
alp	3	MATKLFTLDDLKRTLRDAAGVAEGVDLDGDILDTEFEVIGYESLALLEAGSLIEREYGISLDEEAVGEANTPRTFIEVVNAQLAPAQAA	ACP	89	Q6VMI9	alpC	PF00550	PF00550
alp	4	MTASVVVTGLGVTAPNGLGLKDYWAATLGGKHGIGRITRFDPTGYPARLAGQIDGFEADRLLPSRLLPQTDRVTRLALVAADWALADAGADPAQLPEFDMGVITASAAGGFEFGQGELQALWSQGSQYVSAYQSFAWFYAVNSGQISIRNGMKGPAGVVVSEGAGGLDAVAQARRQIRKGTSLIVTGAVDASLCPWGWVAQLAGGRLSTSDEPDHAYLPFDRDARGFVPGEGGAILIAEDAAAARTRGARPYGEIAGYGATIDPRPGSGREPGLRKAIETALADARLSAADIDVVFADGAGDPAGDRIEADAISTVFGDRGVPVTVPKTMTGRLYSGGAPLDLAAAFLALRDGVIPPTVHIDPCADYPLDLVLGEPRPAPLRTALILARGHGGFNSAMA…	CLF	403	Q6VMI8	alpB	PF00109, PF002801	cd00832
alp	5	MSRRRVVITGIEVIAPGGVGRENFWNLLSSGRTATRGITFFDPAPFRSRVAAEADFDPFAHGLSPQEVRRLDRAAQFAVVASRGAVADSGLDVAALDPHRVGVTVGSAVGATMGLDEEYRVVSDGGRLEAVDHTYAVPHLYDYMVPSSFAAEVAWAVGAEGPSTVVSTGCTSGIDSVGYAVELVREGSADVVIAGSSDAPISPITMACFDAIKATTPRHDEPECASRPFDKTRNGFVLGEGCAFFVLEELDSARKRGAHIYAEIAGYSTRSNAYHMTGLRPDGAEMAEAIDLALAEARLNPQAIDYVNAHGSGTKQNDRHETAAFKRSLGEHAFRTPVSSIKSMVGHSLGAIGSIEIAASALAMEYDVVPPTANLHTADPECDLDYVPLVARDQLIDAV…	KS	423	Q6VMI7	alpA	PF00109, PF002801	cd00834
alp	6	MHSTLIVARMAAASSNDVAKLFADFDATEMPHRMGTRRRQLFSYRGLYFHLQDFDEDNGGELIEAAKADPRFVGISEDLKPFIEAYDPATWRSPADAMATRFYDWEASR	CYC	109	Q6VMI6	alpI	PF04673	cl04663
alp	7	MPDTRVHRTACEVSVPAPAGVLYGLIADATVWPLFFPPCLHVEQLDFDGTRERLRMWALAGDRISSWVSRRHLDIGQRRVRFRQELPARPLESMTGVWSVHPAGDVCRVRLEHAFTVTGDAPADVAWAARVTRDNSRAQLDSLARLAQRWTRLDDLAVTFEDTVRVKAPAELVFDFLYRAADWPEDLAYTRPLAVREDTPGIQTLTLDGRSATGTRAVRIAFPSAGRLVHKHLHTSGPLAAYTGEWSIESHPAGVDVSVRHHILLSDDAAAGGQDAARRLRDELARTGRHVLEHATRHACGAVRVL	ARO	306	Q6VMH9	alpP	PF03364, PF10604	cd08861
alp	8	MSHPAPPARSPHPAPDGPPHTHQALVTGIGITAPNGLGAPAYWDALLSGRSGLGPITRFDASGYPVRIAGEITDFADEEHIPSRLLPSTDRSTRLALAAAQEALDDAGAGPQETAGNQAGVMTASLAGGAEFGQRGLAALWSKGATHVSAYQSFASFHAAAPAQISIRHRLRGHGSAIITEQAGGIDALARARRRIRDGAPLMVTGGVDSTLCPWGWAAHLADGRLSPSGEPHHAYRPFAATADGHTVGEGGALLVLEDARSAARRGATGYGTVAGCASTFDGPRRPRLREAAELALAQAGLTPAHVDVVFADGAGRRSADRTESTALCALFGPYGVPVTVPKTMTGRLGAGGAALDVATALLALNAKTVPPTTGTTRVAGDCPLDLVTAPRRLPHLQV…	CLF	422	Q6VMH8	alpQ	PF00109, PF002801	cd00832
alp	9	MKRVVITGIGVVAPGGVGTKSFWDLLTIGRTATRPITLFDASAYRSRIAAEVDFDPAAHGFASADTERLDRITQFALVAAREAIADSGIGESVERAPLRCAVSLGSAIGCTTALATQYAILSDCGNTWDLDHTEAADFLYDYFVPSSLAAALARDCGAQGPVALVSSGCTSGLDAIGHGADLIREGSADMAVVGGAEAPIAPITMASFDRLRLTSSRNDDPATASRPFDRTRDGFVLGEGAAVLVLEEQEHARRRGAQPYAELSGLAAHSSAHHMTGLRPGAQEMAAAIRAALDQARLNPADIDYISAHGAGTRHNDRHETHAFKAGLGHHAHQVPVSSIKSMIGHALGAAGALDLTAGALAIRHGIVPPTANLHQPDPTCDLDYTPLFAREQRTSTVL…	KS	423	Q6VMH7	alpR	PF00109, PF002801	cd00834
alp	10	MASRTKARAARPARVTLNCLAHAGAGVASYRDWASAVGDGVDVHALPLPGREARRREPRLTTRADLLADLLPGLLTTARRGPYALYGHSMGALVGYTLTRALADAGAPPLFLAVGACPPPHTTTALVDGADLPDEDLLPLLDTIGSLPPGASASPGGLWRRTFLPVLRDDLRLAKSLRNAALDPVTGGPVDVPVLVFAGSDDPLAAPAALRHWQQWTTDLIELHTVSGGHFFASSAGLAQHVGRACRDHVNAQPAGGRR	TE	259	Q9KWX3	alpS	PF00975	COG3208
pga	1	MHSTLIVARMDVESSAQVAELFGDFDRTEMPHRMGTRRRQLFSYNGLYFHLQDFDGDNGGELIEEAKSDSRFIRISEDLKPYIEAYDPATWRSPADAMAKRFYDWTATQ	CYC	109	Q93LY5	pgaF	PF04673	cl04663
pga	2	MSRRVVITGVGVLAPGGIGAKNFWSLLSEGRTATRGITFFDPSSFRSRVAAEADFDPEMHGLTPQEIRRMDRAAQFAVVTAREALADSGLDLAGFDPHRTGVTIGSAVGATTGLDDEYRVVSDGGRLDLVDHTYAPPHLYNYFVPSSFSAEVAWAVGAEGPATVVSTGCTSGLDSVGHATELIREGTADVMITGATDAPISPITMACFDAIKATTPRNDDAAHASRPFDGTRNGFVLGEGSAVFVLEELESAKKRGAHIYAEIAGYASRCNAFHMTGLRPDGREMSEAIDVALGEARMNPDRIDYINAHGSGTKQNDRHETAAFKLSLGDHAYRTPVSSIKSMVGHSLGAIGSIEIAASVLAMKNHVVPPTANLHTPDPECDLDYVPLTAREQRTDTVL…	KS	422	Q93LY4	pgaA	PF00109, PF002801	cd00834
pga	3	MSTRTVITGIGVATPNGLGVDEFWAATRVGKNAIARVTHFDPSSYPARLAGEIRGFEAKDHLPSRLIPQTDRMTQLALVAADCAFEDAGVELGNIPAYDMGVVTASTSGGFEFGQNELKKLWSQGSRYVSAYQSFAWFYAVNSGQISIRNGMKGPSGVVVSDHAGGLDAIAQARRQIRKGSKLIFSGGFDASICPWGWAAQIAGGRLSHSDRPERAYLPFDRAANGYVPGEGGALLILEDERTARERGAEKIYGEVAGYGSTFDPRPGSDREPGLRHAIEVALADAGVTAADVDVVFADAAGSPDLDRQEADAITAVFGPSGVPVTAPKTMIGRLYSGAAPVDVVAAVLAIREGLIPPTTNVELSPDYDLDLVTGQPRTASVRTALVLARGVGGFNSAV…	CLF	405	Q93LY3	pgaB	PF00109, PF002801	cd00832
pga	4	MSNNEFTIEDLKRILLEGAGAEEGVDLHGDILDTDFEELGYESLALLETGGRIEREYGISLDDDVFTDNRTPRTLVDAINGCLKELISS	ACP	89	Q93LY2	pgaC	PF00550	PF00550
pga	5	MSQQDKRVALVTGGTSGIGLAVARLLATQNHQVFIGARNAENVAETVKQLQGEGLDVDGSTLDVRSTDDARAFVQAAVDRFGTVDVLVNNAGRSGGGVTADITDELWSDVIDTNLNSVFRLTREVLTTGGLRHKGRGRIINIASTAGKQGVVLGAPYSASKHGVVGFTKALGNELAPTGITVNAVCPGYVETPMAQRVRQGYAAAYDATEEAILEKFQAKIPLGRYSTPEEVAGLVGYLASDTAASITSQALNVCGGLGNF	KR	261	Q93LY1	pgaD	PF00106	cd08945
pga	6	MSQSGLREVEHEITVAAPAAAVYRLIAEVENWPRIFPPTIYVQREAQGENTERIHIWATANGEAKTWTSRRTLDPERLRITFRQEVSAPPVAAMGGTWIIEPASDTESRVRLLHDYRATDDDPAKLAWIDEAVDRNSRSELAALKENVEAAHAAEDLTFSFEDTIRVNGSAKDVFDFVNEAQAWPERLPHVATVRFEEPSPGLQELEMDTRAKDGSTHTTKSYRVTFPHERIAYKQVTLPALMTLHTGYWTFAEDDAGVAASSQHTVTINTANVARILGADATVEDAKKYVQGALSTNSRATLGHAKDYAEARA	ARO	314	Q93LY0	pgaL	PF10604, PF10604	cd08861, cd08861
sch4	1	MTVREVEHEITVEAPAAEVYRLIAEVGNWPLIFPPTVHVDHLERGAREERIRIWATANGAAKGWTSRRTLDPEARRITFRQEVSAPPVASMGGTWIIEPAGEGASRVRLLHDYRAVDDDPEGLEWIDQAVDRNSRSELAALKGNVERVTGSAELTLSFTDSLEIKGAAKDVYDFINEAQLWSERLPHVKQVSLTEDSPGLQVLRMDTLTKDGSVHTTESIRVCFPHSRIVYKQTTLPALMNLHTGYWQLDESADGVTTATSQHTVILNTENITKILGEEAGIPEAREFIRNALGNNSRATLGHAKAYAEARR	ARO	312	Q2HR24	schP4	PF10604, PF10604	cd08861, cd08861
sch4	2	MTTATSGNTEKKVAVVTGATSGIGLAVTRLLAEQGHRVFLCARTEDGVTRTVKELLDEGLDVDGAVCDVREGEDVKRFVRQAVERFGPIDVLVNNAGRSGGGPTAGIADELWYDVIATNLHSVFLMSREVLNTGGMAAKERGRIINIASTAGKQGVVLGAPYSASKHGVVGFTKALGNELAPTGITVNAVCPGYVETPMAQRVRQGYAAAYDTSEDAILQKFQAKIPLGRYSTPDEVAGLVGYLASDTAASITSQALNVCGGLGNF	KR	266	Q2HR23	schP5	PF00106	cd08945
sch4	3	MPAHEFTIEDLRRILRDGAGTDEAVDLDGDILDTDFESLGYESLALLETSGRIEREFGITLDDDTVTEAKTPRALIGAVNTFLVPVRSS	ACP	89	Q2HR22	schP6	PF00550	PF00550
sch4	4	MSAAVRVAVTGLGVAAPNGLGVEAYWAATRAGASGIGRVTRFDPAQYPARLAGEIKEFSGLEHLPARLLPQTDRMTQVALAGTDWAFADAGVDPAELSEYDMGVITASSSGGFEFGQKELKALWSQGSRYVSAYQSFAWFYAVNSGQISIRNGMRGPSGVVVGDQAGGLDAVAQARRQIRKGTPLVVSGGIDASICPWGWVAQMAGDRLSTSDDPARAYVPFDAAARGHVPGEGGALLVLEDLERARERGARQIYGEIAGYGSTFDPRPGGGRPPGLRKAIELALADAESSAGDIDVVFADGAALPELDRIEADAITGVFGARGVPVSVPKTMTGRLYSGAAPLDLAAAFLAIRDGVIPASVGTRLSDAYALDLVTDRPRDAAVRSALVLARGQGGFNS…	CLF	408	Q2HR21	schP7	PF00109, PF002801	cd00832
sch4	5	MITGIGVTAPGGVGAKNFWSLLTDGRTATRRISFFDPSPFRSQVAAEADFDAALLGLGPQEIRRMDRAAQFAVVTAREAVADSGLEFEGLDPHRTGVTIGSAVGATMGLDEEYRTVSDNGRLDLVDHTYAVPHLYNYLVPSSFAAEVAWAVGAEGPSTVVSTGCTSGLDSVGYAAELIREGAADVMVAGAADAPISPITVACFDAIKATTPRNDDPEHASRPFDGTRNGFVLGEGAAVFVLEELGAARARGAHIYAEIAGYATRSNAFHMTGLRPDGREMAEAIRVAMDEARLNPEDIDYINAHGSGTKQNDRHETAAFKHSLGSRAYDVPVSSIKSMVGHSLGAIGSIEIAASAMAMEHGAVPPTANLHTPDPECDLDYVPLTARDWQTDAVLSVGSG…	KS	420	Q2HR20	schP8	PF00109, PF002801	cd00834
sch4	6	MHSTLIVARMEPGSADDVARLFNRFDDTEMPHLMGTRRRQLFSYRGLYFHLQDFDNEDGGERIEQAKTDPRFVGISDDLKPFIEAYDPATWRSPADAMAQRFYHWTAL	CYC	108	Q2HR19	schP9	PF04673	cl04663
prm	1	MSRPQGGGPRRVAITGMGVVAPGGSGRKAFWNLLTDGRTATRKISLFDPAGFRSRIAAECDFDPAAEGLTPREVRRMDRAAQLAVVSAREALADSGLVAGEGDPARFAVSLGSAVGCTMGLEDEYVVVSDQGRDWLVDHSYGVPHLYRHLVPSSLAAEVAWAGGAEGPVTLISTGCTSGLDAVGHGARVIAEGSADVALAGATDAPISPITVACFDAIRATSPNNDDPEHASRPFDRERNGFVLGEGAAVFVLEELEHARRRGAHVYCEVAGYATRGNAYHMTGLKPDGREMAEAIRVAMDAARVAPADLDYINAHGSGTKQNDRHETAAFKRSLGERAYELPVSSIKSMVGHSLGAIGSIELAACALAIEHGVVPPTANLHNADPECDLDYVPLVARE…	KS	425	O32451	pdmA	PF00109, PF002801	cd00834
prm	2	MSVLTADAPAVTGIGVVAPTGIGVEEHWAATLRGVPVIGPLTRFDASRYPSPFGGEVPGFDAAERVPGRLIPQTDHWTHLALAATDLALADAGVVPAELPEYEMAVVTASSSGGVEFGQREIQALWRDGPRHVGAYQSIAWFYAATTGQISIRHGMRGPCGVVVAEQAGALESFAQARRYLADGARVVVSGGTDAPFSPYGLTCQLGSGRLSTGADPARAYLPFDAAANGFVPGEGGAILIIEQAATAQDRSYGRIAGYAATFDPPPGSGRPPTLERAVRAALDDARLTPADVDVVFADAAGVPDLDRAEADAIGAVFGPRGVPVTAPKSLTGRLYAGGPALDAATALLAMHDSVIPPTAGGADVPPGYALDLVGAEPRPARLRTALIIARGYGGFNAA…	CLF	407	O32452	pdmB	PF00109, PF002801	cd00832
prm	3	MATRERTIDDLRALMRAAVGEADDIDLDGDILDSTFTELEYDSLAVLELAARIETQWGVLIPEDDASGLETPRMFLDYVNGRAVAER	ACP	87	O32453	pdmC	PF00550	PF00550
prm	4	MTQWRTDSVIVIDAPLDVVWDMTNDVASWPELFDEYASAEILERDGDTVRFRLTMHPDADGNAWSWVSERTPDRAALTVNAHRVETGWFEHMNLRWDYREVPGGVEMRWRQDFAMKEASPVSLAAMTERIQSNSPVQMKLIKDKVERAARGAR	ARO	153	O32454	pdmD	PF03364	cd08860
prm	5	MDRFLIVARMSPSSEKEVARLFAESDEGTELPEVAGTVSRSLLSFHGLYFHLTEVEESTDRTLNGIHEHPEFVRLSRQLSGHVQAYDPKTWRSPADAMAREFYRWEAGTGVVRR	CYC	114	O32461	pdmK	PF04673	cl04663
prm	6	MGAPLVSENRPTKITAADVAPNRRRGGDLRVLLGPKTVGTTTGFMGRLSLEPAEFVSEHYHPYSEEFLYVVRGEVLVRVDGEPVVLEPGAALFVPIGVRHRVENVGVGPAEVVFTLGPLAPRPELGHVDTEELPAPDEQGLDVGGRT	CYC	147	A0SZV6	pdmL	PF07883	cl09118
ncn	1	MTRRVVITGIGVRTPGGLGTKAFWSLLSEGRTATRRISRFDPSPFRSRIAGEVDFDAEAEGFSPREVRRMDRATQFAVACTRDAVADSGLETTALDPARVGVSLGSAVASATSLEREYLVLSDSGRQWLVDDGFLSPHMADYLSPGVMPAEVAWSVGAEGPVTMVSDGCTSGLDAVGHGVQLIREGTVDVVLAGASDTPVSPIVVACFDAIKATTPRNDDPEHASRPFDGSRNGFVLAEGAAMFVLEEYEAARARGAQIYAEVGGFATRCNAYHMTGLKTDGREMAEAIRAALDEARLDRTAVDYVNAHGSGTKQNDRHETAALKRSLGAHAYDVPVSSIKSMVGHSLGAIGSIEIAACALAIKTNVVPPTANLHTPDPECDLDYVPLTARDKQVDTVL…	KS	421	Q9X461	ncnA	PF00109, PF002801	cd00834
ncn	2	MNSGTRSGTSSATRNGTSSGAAGAGAVVVTGVSVVAPGGLGTEEYWKSVLTGRSGIGELTRFDVTRYPARLAGQIRDFEAADHLPSRSLPQTDVSTCHALAAAAWALADAGVGAGTLPDYDMGVVTSTSQGGFEFTHREFNKLWSKGPQHVSVYESFAWFYAVNTGQISIRHGMRGPSAALVAEQAGGLDAVGHARRTVRRGTRLVLSGGVDSAFDPWGWVAQSASGRVTTATDPERAYLPFDTDASGHVPAEGGAILVVEDAASARLRGAERIYGTLAGYASTFDPRPGSGRPPGLRRAAELALADAGLAPGDIDVVFADAAGVPELDRAEAAAISGLFGPNAVPVTAPKSVTGRMYAGGGPADLVAALLAVRDGVVPATAHTTSVPAGYGIDLVLGE…	CLF	429	Q9X462	ncnB	PF00109, PF002801	cd00832
ncn	3	MAHIQIDDLRRILVACAGEDDGIDLSGDILDTSFGDLGYDSLALMETAARIERDYGVALADDVIADARTPRDLLDLVNRAVPADAR	ACP	86	Q9X463	ncnC	PF00550	PF00550
ncn	4	MTAGPRPLHAEHTRVVHAPPGPLYDLVADVTLWPAVFGPTVHARRLEGGPDSERIRLWATVNGRVSDWVSRRTLDPGRFTVGFEQEVSSAPVASMGGEWLFRELGGGRTEVVLRHHFTVVDDDPAAVSWVQEALDRNSAAELGALARVVETGHPPREIVFSFTDTLALTGPAESAYEFVARADLWPERLPHVAGVTLTETAPGVQDLRMETATADGSTHTTHSVRVCRRPEWIAYKQLRTPELLLGHSGLWTFGEGPDGPFATASHTVALNPEAVSRVLGADRTTADARRHVRELLGRNSRTTLAHAAGQEAPAR	ARO	315	Q9X464	ncnD	PF10604, PF03364	cd08861, cd08861
ncn	5	MTDERRQDRTAPDDAWLEEVADGVFAYVQPDGGWCLNNAGLVVSDGRAALVDTAATETRARRLREAVRGVTAAPPGVLVNTHFHGDHTFGNFVFPEALVVGHERTRSEALAAGLHLTGLWPDVRWGALELAPPALTYRDGVTLHVGDVRVEVLHPGPAHTTDDSVVWLPEQRVLFTGDIVMPGVTPFCAMGSVSGSLAVLDRLRALGARTVVPGHGPVAGPEVFDATESYLRWVRATARRGLADRLTPMQVARACDLGEFAGLRDSERLLPNLRRAYAEEQGAAPGAPLDIGELFAEMIEFHGRLPTCRA	CYC	310	Q9X466	ncnE	PF00753	cl00446
stf	1	MSELTLTELTTILRECAGEDENAGLRGGDVLDTTFTDLGYDSLAMLETAARIQILYGVVLADDVVVEAGTPRELLSLVNESLAEGP	ACP	86	Q2PA09	stfS	PF00550	PF00550
stf	2	MVTGMGVVAPTGLGARRHWERTVRGESAIGRITAFDARPYSGKLAGEVTGFEPSAHLPARLLPQTDHMTRLALAAAAWAIEDASLIPAELPEFGMGVVTASSAGGFEFGHRELDKLWRLGPEHVSAYQSFAWFYAVNSGQISIRHGLRGPSGVLVTEQAGGLDAVAQARRRVRDGTAAMVCGSVDGSPCPWGWVAQLAGGRISTADDPARAYLPFDVDAAGHVPGDGGALFVLEDEEGARERGVTSWHGEIAGYAATFDPPPGSARPSSLSRAIELALSDAGTEPSAIDVVFADGAGVAELDRVEADALRTVFGPYGVPVTVPKTMTGRLSAGGAALDLATALLALRHGEIPPTVNVSRPVPEYELDLVTQPRRGPLSAVLVVARGHGGFNAAMVVTRR…	CLF	406	Q2PA08	stfK	PF00109, PF002801	cd00832
stf	3	MNRRVVITGIGVVAPGGTGAKKFWDLISAGRTATRRITFFDPAPFRSQVAAECDFDPRDEGLSPQQIRRTDRSAQLALVSARECVEDSGLDLAALDPARTGAVVGSAVGCTMGLEEEYVVVSDGGRTWQVSEEYAVPHLFNYYVPSSLAAEVAWDVGAEGPVATVSTGCTSGLDSVGQAVELIAEGSADVMVAGAADAPISPITMACFDAIKATTPRNDDPSTASRPFDRTRNGFVLGEGSAMFVLEDLDHALRRGAYVYAEIAGFASRCNAFHMTGLRPDGKEMAEAIRVALARSGTAPEDIDYINAHGSGTLQNDRHETAAFKRSLGAHAYRTPVSSIKSMIGHSLGAIGSLEIAACALAMRNGMVPPTANLHTPDPDCDLDYVPLVARERRVDTVL…	KS	422	Q2PA07	stfP	PF00109, PF002801	cd00834
stf	4	MALAAVPTFGRVTEFEENPKEDAGENADSRGVIVTGGGTGIGRATARAFADRQDRVLVVGRSASTLTETARGYPNIHTLPVDITEPGAAETIVRAALREFGRIDVLVNNASTAVPAPLENIAPAEVDRLLAVNLRAPIALTREALDALTRTRGTVVNLSSAGSLGRRAWPNFSLYGSSKVALDFLTRTWAVELAPRGIRVVSVAPGVIETGMGIRMGSSPEEYARFLEWMEKITPLGRVGQPEEIAWWVVQVAAPEAGFVTGTVLAVDGGASIV	KR	274	Q2PA05	stfT	PF00106	cl09931
stf	5	MRIIDLSSPVNAAAYEPDPVKHEILSPREGALHMSAEMREHFGIEFDPTDLPEGEFLSLDRMSLTTHTGTHVDAPSHYGSRTTYGTGVPRHIDEMPLEWFHARGVVLDLTDQGTGAVGPAELEKAFSRIEYVPSPNEIVLLHTGADRRAGTPEYFTDFVGLDGDAVHMLLDLGVKVIGTDAFSLDAPFGNIIERYRETGDRSVLWPAHFAGREREYCQIERLAHLGDLPEPYGFLVSCFPVKITGAGAGWTRAVALVED	CYC	259	Q2PA03	stfY	PF04199	cl00814
stf	6	MPTLGKDTLQYTATVAAPAPLVFDLVAGLENWPQFHGPSVHAEPLGRRDGAEEFQHWWVIDDRTVRTWRARWRFDSQALRIGYTYDPAEPAAPAQHGEWTFRRLSDASTEVRVEYELLGDEGDAALADRELRELVDCVTDAAERHEERRDLVVDFEDPLFVAGAVDDAYTYLYEADKWPERIPHVARLVMEERVPNIQFFDMDTTTPDGSAHTTRSVRVCLPGDKIVYKQIQLPKLLTGHTGHWKFTPTREGFVLGARHTATIKPSALPILGEGTTVLDARKYLRRVLSANSMGNLRLAKAFAEERAGV	ARO	309	Q2PA00	stfQ	PF03364, (PF10604)	cd08861
stf	7	MSTAADHRTFEKIYAEVQQFYARHIQLMDEGRAEEAALTFTEDASLLSPPKIAEPIRGRLKLGAGLRKVADELDAEGVRYRRCHTMMSVEPRPDGQVFVRAYVQVIRTRRGGESTLHAMCVCEDLLAREDGELKVHRRVVTRDDSR	CYC	146	Q2PA04	stfX	PF02136	cd00531
sim	1	MHSTLIVARMSPRDDQDVARLFSEFDRTEMPHLMGTRRRQLFSYRGLYFHLQDFDDEHGGEAIEAAKSHPSFVRISEDLKPFIQAYDPDTWRSPADAMARRFYQWSAQ	CYC	108	Q9AMJ4	simA4	PF04673	cl04663
sim	2	MRRRVVITGVGVMAPGGIGVKNFWSLLSEGRTATRGITFFDPAPFRSRVAAEIDFFPEKHGLGPQKIRRMDRAAQLAVIATREAVADSGLDLDATDPHRRGVTVGSAVGATTGLDQEYRVVSDDGRLGLVDHRYAPPHLYGHFVPSSFAAEVAWASGSEGPSTVVSTGCTSGLDSLGHAVELIREGSADVMIAGATDAPISPITMACFDAIKATTPRNDDPAHASRPFDRSRNGFVLGEGHAVLVLEELGAAQRRGARIYAEIGGYASRCNAFHMTGLRPDGREMAEAIRVALDEARLNPEDIDYINAHGSGTKQNDRHETAAFKRSLGDHAYRTPVSSIKSMVGHSLGAIGSIEIAACVLAMAESVIPPTANLHDPEPECDLDYVPITAREARLDRVL…	KS	422	Q9AMJ3	simA1	PF00109, PF002801	cd00834
sim	3	MTTSVVVTGLGVAAPNGLGTADYWAATREGRSGIGRVTRFDPSQYPSRLAGEVPGFVAEDHLPSRLLPQTDHMTRLALVSADWALQDAGIRPEELPEYAAGVVTASSAGGFEFGQNELRALWSKGSQYVSAYQSFAWFYAVNTGQISIRHGLRGPSGVVVSDQAGGLDALAQARRQIRRGSQVIVSGGIDASICSWGWGAQLTSGRMSTDDDPATAYRPFDGAAAGHVPGEGGALLVLEEAGAAAARGARVYGRIAGYGTTFDPKPGSGREPGLRRAIELALTDAGLAPADIDVVFADAAAVPDLDRIEARALVEVFGPRGLPVTAPKSMTGRLNSGAGSLDVATALLAIRDGVIPPTINVTAQDDYELDLVTAQARSARLRSALVVARGHGGFNSALV…	CLF	404	Q9AMJ2	simA2	PF00109, PF002801	cd00832
sim	4	MQTTEFTLDDLRRILRDGAGASEDVDLEGDIIDVAFEDLGYESIALLETCSRIEREYGISLDDDAVSEAPTPRALVAIVNTHLIAVAG	ACP	88	Q9AMJ1	simA3	PF00550	PF00550
sim	5	MPGQKQQVALVTGATSGIGLAVVRALAAQGHQVFFCARNAEKVAVTIKELRGEGLDVDGTSCDVRSVADVKAFVAAAVERFGPVDVLVNNAGRSGGGVTAELTDELWADVIETNLTSVFMVTREVLTAGGMREKSSGRIVNIASTAGKQGVVLGAPYSASKHGVVGFTKALGNELAPTGITVNAVCPGYVETPMAERVRQGYAAAYGTSEEAILEKFQAKIPLGRYSTPEEVAGLVGYLVSDTAASITAQALNVCGGLGNF	KR	261	Q9AMJ0	simA6	PF00106	cd08945
sim	6	MSDSGISHVEHTIEVDAPATDVYRLLAEVENWPRIFGPTIHVDHVERGARTERIRIWATANGAAKSWTSRRELDPEALRIDFRQEVSAPPVAAMGGAWIIEPVSEGACRVRLLHDYRAIDDAPEDLAWIEQAVDRNSRSELAALKANAEVVVGAADELMLSFQDSVRIDGSAKDVYDFLNEADRWTERLPHVAEVELTEQTPGLQVLTMETRAKDGSTHTTSSVRVCFPHERIVYKQTVLPALMTLHTGYWLLEEDGEGTVATSQHTVIINTANIRAILGESAGVAEARQYVQTALSTNSRATLGHAKDYAERRD	ARO	315	Q9AMI9	simA5	PF10604, PF10604	cd08861, cd08861
llp	1	MTTRRAAITGIGVVAPGAVGREAYWDLLTAGRTATRPITLFDPAGFRSRIAAEVDFDPFRAGLTHRQIRRMDRAAQFAVVCVREALADSGLELAGTAPERVAVSIGSAVGCTTGLEEEYQVLSEDGRRWLMDHTYGVPHLYGYMVPSSLAVEVAWEVAAEGPVALVSTGCTSGLDAVGHGAQLIEEGTADIVFAGATDAPLSPITSACFDAIKATSPNNDDAAHASRPFDAERDGFVLGEGAAVLVLEDAAAARARGARVYAEVAGFASRSNAFHMTGLKPDGREMAEAITRALDKARLDPSAVDYVNAHGSGTRQNDRHETAAFKRSLGEHAYRVPVSSIKSMIGHSLGAIGSLEVAACALALERQVVPPTANLHTKDPECDLDYVPLTARELPVRTV…	KS	429	A7DWI9	llpF	PF00109, PF002801	cd00834
llp	2	MSVPRTAVITGIGVTAPTGVGLEAHWKSVLGGTSGIGRISRFDPSGYPVRLAGEVSGFDAPQAVPRRLLPQTDRWTQLALCAAEEALADAGVDPADLTDYDMAVVTASSSGGTEFGQHEMERLYLKGPSWVGAYQSIAWFYAATTGQLSIRHGMRGPCGVLCCEQAGGLDAMGQARRLIRDGSRLVLTGGTDASLCPYGLTAQLANGHLSTVEDPARAYLPFDADAAGYLPGEGGAILVVRDGADVPPGEGYGVILGYAAGFDPPPHSGRPPALRRTLERALADARVEPGDVDVVFADGSAVPEQDIAEAEAINAVFGRAAVPVTVPKTLTGRLYAGAAALDAATALLALRDGVIPHTAATTRKAPGCDLDLVLGEPRWGPLRTAVVLARGHGGFNAAL…	CLF	414	A7DWI8	llpE	PF00109, PF002801	cd00832
llp	3	MSSFTLEDLRAIMRDSIGVDESVDLTGAQADTDFGTLGYDSLAVLELAGRIQRMHGIPLADDDLLTASTPREVVALVNRHTTEAGI	ACP	86	A7DWI7	llpD	PF00550	PF00550
llp	4	MSGHTDNSTVIDAPLDLVWDMTNDVASWPDLFSEYAEATVLERDGNRIVFRLAMHPDAGGTVWSWVSERILDPVARTVHARRVETGNFKYMWLFWEYTTEDDGVRLRWVQDFELKPGLPMDDAAMTDRLNANSVAQLELIKEKIEAVARATAATR	ARO	155	A7DWI6	llpCI	PF10604	cd08860
llp	5	MTAERRLKVNAREVSANRRRGGELRVTVSPRTVGCTSGFGGLLRLEPGEFVTEHYHPYSEEFLHVISGRLEMTLDGEPVRLGPGDSLYVPIGVRHRLVNTGDEPATGVFHLSPLAPRPELGHVDTEPVPAADEALPDVGTAT	CYC	142	A7DWJ0	llpCII	PF07883	cl09118
llp	6	MHRTLIVARLKTGNPARIAEVFGASDATELPHMVGVSRRTLFTFHDLYFHLVEADEDITPNLYRARSHPLYADVNKRLGELVAPYDPGWKEPKDAMASPFYTWTAEQGRI	CYC	110	A7DWJ1	llpCIII	PF04673	cl04663
elm	1	MTGRQVVITGIGVRAPGGTGVKAFWDLLSSGRTATRRISSFDPSPYRSQIAAEIDFDPLGEGFTDRQIARWDRAVLLAVAAAREALAHSGLAPGALRPETVGVSVGSAVGCTTSLDTEYARVSHGGADWLVDHTLAVQQLFDYFVPTSISREVAWEVGAEGPVTLVSTGCTSGLDAVGNGASLIRDGNADVVLAGATDAPISPITVACFDAIKATSPNNADPEHASRPFDRRRDGFVLGEGAAMFVLEEKEAALRRGAPVLAEVAGFATRANAYHMTGLRSDGREMAAAIDAALLAAGRGPADVDYINAHGSGTRQNDRHETAAFKRSFGERAYAIPVSSIKSMIGHSLGAIGSLELAACVLAMESDLIPPTANYAEPDPECDLDYVPNTAREARLDTV…	KS	423	A8KQX2	elmK	PF00109, PF002801	cd00834
elm	2	MTGSDTEDGSTGWITGLGVVAPNGIGAEEYWKATLEGRSGLRTITGFDAGQYPVRVAGEVGTFADEPSLSGRILPQTDRMTRYALVASDWALADSGVRTDEHDGFSTGVITASAAGGFEFGQRELQKLWGSGPGEVSAYQSFAWFYAVNTGQISIRHGLRGHSSVAVAEQAGGLDAVAQATRLVDHGTLRVAVAGGFEAPVSPWGLVAQIPSGLLSTVADPARAYLPFDPDASGWVPGEGGAALVVERAADARARGADHVYGRIAGHASTFDPRPGLGRPPALARAVRTALDRARTHPGDIDVVFADAAGLPEQDAAEVAALTEVFGSRKVPVTAPKTMTGRLYSGGGALDTATALLALRDGVVPPTVGTRTAPPELDLVLGAPRDLPLRNALVLARGT…	CLF	411	A8KQX7	elmL	PF00109, PF002801	cd00832
elm	3	MLTLDALVAVIRRCAGDSDVTSLDGDILDTPYQDLGYDSLALLEIFASLERDYAVPISDEEVFETRTPRQTLDLINDRIKAAR	ACP	83	A8KQY0	elmM	PF00550	PF00550
elm	4	MTTTDNTITIRAPFDLVWRRTNDVESWPTLFAEYASVDVLRRDGDAVEFRLTTRPDADGKVWSWVSRREPDLASRTVSARRVETGPFRFMHLTWTYQETPDGVVLRWIQEFEVADEAPFDDAAMAERIDRNTRLNMGRIKQLIEADATKETV	ARO	152	A8KQY4	elmNI	PF10604	cl14643
elm	5	MDPADAERVAAAFEDHDTTGLPEEIGLTRRTLFRFHDLYMHLIEADDDVLPKILEARDDPRFRKVNEEVGRYLTPYASDWSRLTDSKAEVIYTWEA	CYC	96	A8KQW5	elmI	PF04673	cl04663
elm	6	MTAQTPPPVIGVDDVTPSTRQGGRTRALLTPTSAGATGGFLGTLDLGPGERISEHYHPYSDKYLYAVAGSVVVEVDGHEITLGTDQALLVTRGMRHRFHNRTEAPARLVFQISPLAPRPDLGHVDTEPVPRPQDAPPTVGGVR	CYC	143	Q9L4X8	elmJ	PF07883	cl09118
dau	1	MNRRVVITGMGVVAPGAIGIKSFWELLLSGTTATRAITTFDATPFRSRIAAECDFDPVAAGLSAEQARRLDRAGQFALVAGQEALTDSGLRIGEDSAHRVGVCVGTAVGCTQKLESEYVALSAGGANWVVDPHRGAPELYDYFVPSSLAAEVAWLAGAEGPVNIVSAGCTSGIDSIGYACELIREGTVDVMLAGGVDAPIAPITVACFDAIRVTSDHNDTPETLAPFSRSRNGFVLGEGGAIVVLEEAEAAVRRGARIYAEIGGYASRGNAYHMTGLRADGAEMAAAITAALDEARRDPSDVDYVNAHGTATRQNDRHETSAFKRSLGDHAYRVPISSVKSMIGHSLGAAGSLEVAATALAVEYGAIPPTANLHDPDPELDLDYVPLTAREKRVRHALT…	KS	418	Q55223	dauA-OrfC	PF00109, PF002801	cd00834
dau	2	MVTGLGIVAPNGLGVGAIWDAVLNGRNGIGPLRRFADDGRLGRLAGEVSDFVPEDHLPKRLLVQTDPMTQMTALAAAEWALREAGCAPSSPLEAGVITASASGGFASGQRELQNLWSKGPAHVSAYMSFAWFYAVNTGQIAIRHDLRGPVGVVVAEQAGGLDALAHARRKVRGGAELIVSGAMDSSLCPYGMAAQVRSGRLSGSDDPTAGYLPFDRRAAGHVPGEGGAILAVEDAERVAERGGKVYGSIAGTASFDPPPGSGRPSALARAVETALADAGLDRSDIAVVFADGAAVGELDVAEAEALASVFGPHRVPVTVPKTLTGRLYSGAGPLDVATGLLALRDEVVPATGHVHPDPDLPLDVVTGRPRAMADARAALVVARGHGGFNSALVVRGAA	CLF	398	Q55224	dauA-OrfB	PF00109, PF002801	cd00832
dau	3	MAELSLAELREIMRQSLGEDEVPDLADADTVTFEDLGLDSLAVLETVNHIERTYGVKLPEEELAEIRTPHSMLIFVNERLRAAV	ACP	84	Q53878	dauA(g)	PF00550	PF00550
dau	4	MSDAADRVALVTGGTSGIGLAVGRRKLALDGTRVFLCARDESAVTGTVKELQASGLEVEGTSCDVRSTDAVDRLVRTARNPLRAIDIVVNNAGRGGGGVTAQITDDLWSDVVDTNLGGAFRVTRAVLTGGGMQEHGWGRIINIASTGGKQGVALGAPYSASKSGLIGFTKAVALELARTGITVNAVCPGYVETPMAQGVRQRYAAFWGITEDDVLEKFRAKIPLGRYSTSDEVAGMVHYLVSDSADSITAQAINVCGGLGSY	KR	262	Q55221	dauB	PF00106	cl09931
dau	5	MSESPLQQTEHEIHTSAAPDAVFAVLADVRSWPAVFPPSVHVEQLECADSSERIRIWATANGSLRTWTSRRELDERVRRIRFRQETSAHPVAAMGGEWIVEEAGDGGTRVRLTHDFRAVDDDPETIGWIHRAVDRNSEAELASLRTALEGPDGTAPTTFEDTVVVRGSAEDIYRFLHRSDLWEKRLSHVARIAVKEEEPGLQHMEMDTLTADGSVHTTASVRVCFPERRLIVYKQLRTPPLLALHLGRWSVRPAGDGDGIAVTSAHTVSVARSAIPGILGAGANETDAVDFVRRALGRNSLLTLEAARRYAESSA	ARO	315	Q55220	dauA-OrfF	PF10604, PF10604	cd08861, cd08861
dau	6	MSPQIDLVRRMVEAYNTGKTDDVAEFILHEYLNPGALEHNPELRGPEAFAAAVTWLKYAFSEEAHLEEIGYEENGPWVRAKLALYGRHVGNLVGMPATGRRFSGEQIHLIRIVDGKIRDHRDWPDYLGTYRQLGEPWPTPEGWRPCPPPPRRRHDRSTDTP	CYC	161	Q55215	dauD	PF07366	cl09109
dau	7	MDVPAILLMFPGQGSQHARMAAGLYGSEPVFTAAMDEVLAAYDAAGDCEGQRLRADWLSDRPAVPLDHVTRSQPLLFAVDYALGRMVLATTGRPWALLGHSVGEMAGAALAGVFTLRDAACLLLDRVRRLAQAPPGGMLAVAAGEDVLGPYLVEGEVAVAAVNSPRQTILAGPVAPLAAVARALREAGLTCREVPSLTAFHSPVLAPYTTGAAERFASTRVAAPSIPLRSGYRPGAVTGRLAADPSYWAGHPVETVRFWPALDAMLRSRTGVVCLETGPGQGLSTVARRHPTVRSGRNAVVSLLPPRAGTAEMDRTSVAAALTAVRERGAVLSGRPGR	AT	338	Q55226	dauA-OrfD	PF00698	cl08282
mon	1	MTQRRVAITGIEVLAPGGLGRKEFWQLLSEGRTATRGITFFDPAPFRSKVAAEADFCGLENGLSPQEVRRMDRAAQFAVVTARAVEDSGAELAAHPPHRIGVVVGSAVGATMGLDNEYRVVSDGGRLDLVDHRYAVPHLYNYLVPSSFAAEVAWAVGAEGPSTVVSTGCTSGIDAVGIAVELVREGSVDVMVAGAVDAPISPIPCVLDAIKATTPRHDAPATASRPFDSTRNGFVLGEGAAFFVLEELHSARRRGAHIYAEIAGYATRSNAYHMTGLRDGAEMAEAIRLALDEARLNPEQVDYINAHGSGTKQNDRHETAAFKKALGEHAYRTPVSSIKSMVGHSLGAIGSIEIAASALAMEYDVVPPTANLHTPDPECDLDYVPLTARDQRVDSVLTV…	KS	420	P41175	orf1	PF00109, PF002801	cd00834
mon	2	MTPVAVTGMGIAAPNGLGRPTTGRPPWAPRAASAASTRFDPSGYPAQLAGEIPGFRAAEHLPGRLVPQTDRVTRLSLAAADWALADAGVEVAAFDPLDMGVVTASHAGGFEFGQDELQKLLGQGQPVLSAYQSFAWFYAVNSGQISIRHGMKGPSGVVVSDQAGGLDALAQARRLVRKGTPLIVCGAVEPRSAPGAGSPSSPAGGMSDSDEPNRAYLPFDRDGRGYVPGGGRGVVPPLERAEAAPARGAEVYGEAGPLARLPAPHSGRGSTRAHAIRTALDDAGTAPGDIRRVFADGGGRYPNDRAEAEAISEVFGPGRVPVTCPRTMTGRLHSGAAPLDVACALLAMRAGVIPPTVHIDPCPEYDLDLVLYQVRPAALRTALGGARGHGGFNSALVVR…	CLF	402	P41176	orf2	PF00109, PF002801	cd00832
mon	3	MSDRPFTLADLQRILVEAAGADESAGPDDILDTTFALLGYESLALLETGGCIEREIGISLDDDTLTDALTPRELIDHVNERLAAARVA	ACP	88	P41174	orf3	PF00550	PF00550
mon	4	MTQSTSRVALVTGATSGIGLATARLLAAQGHLVFLGARTESDVIATVKALRNDGLEAEGQVLDVRDGASVTAFVQAAVDRYGRIDVLVNNAGRSGGGVTADLTDELWDDVIDTNLNSVFRMTRAVLTTGGMRTRERGRIINVASTAGKQGVVLGAPYSASKHGVVGFTKALGNELAPTGITVNAVCPGYVETPMAQRVRQGYAAAYDTTEEAILTKFQAKIPLGRYSTPEEVAGLIGYLASDTAASITSQALNVCGGLGNF	KR	261	P41177	orf5	PF00106	cl09931
mon	5	MTTRQVEHEYTIGAPAATVYRLLADVSHWPQIFPPTIHVERQATGAHQERIHIWATANGQAKNWTSRRTLDPEALRIDSASEVTTAPVAAMGGTWIVEPLGADSSRIRLLHDSGPSPRPQDLQWIDRAVDTTRHLELAALATTSNHAHAAEERELLSFTDTCTIDGAAKDVFDFVNEADRWPERLPHVATVRFEEPAPGLQILEMDTRAKDGSVHTTKSYRVALDTRKIAYKQVTLPALMTLHTGVWTFTRRPGHHRGELAAHRLHQHANIAKIPRRAGQVADARDYVHSALSTNSRAPWASQG	ARO	304	P41178	orf4	PF10604, PF10604	cd08861, cd08861
hir	1	MAANTKPVALVTGATSGIGLAIARRLGQLGARVYICARRAEELATTIKTLQAEGLEVDGSTCDVSVPGQIPELVAAAVDRFGPIDVLVNNAGRSGGGVTVEVDDETWFDVINTNLNSVFLMTKQVLTKGGMLEQERGRIINIASTGGKQGVIWGSPYSASKHGVVGFSKSLGLELAKTGITVNAVCPGFVETPMAERVRAHYSKIWSVSEAEAHDRVTTRVPLGRYVEPEEVAAMVEYLVSDGAAAVTAQALNVCGGLGNY	KR	261	Q54280	orf3	PF00106	cd08945
hir	2	MTRRVVITGVGVRAPGGLGAKNFWELLTSGRTATRRISFFDPTPNRSQIAAECDFDPEHEGLSPREIRRMDRAAQFAVVCTRDAVADSGLEFEQVPPERIGVSLGSAVAAATSLEQEYLVLSDGGREWQVDPAYLSAHMFDYLSPGVMPAEVAWTVGAEGPVAMVSDGCTSGLDSLSHACSLIAEGTTDVMVAGAADTPITPIVVSCFDAIKATTPRNDDPEHASRPFDNSRNGFVLAEGAALFVLEELEHARARGAHVYAEISGCATRLNAYHMTGLKTDGREMAEAIRVALDLARIDPTDIDYINAHGSGTKQNDRHETAAFKRSLGEHAYRTPVSSIKSMVGHSLGAIGSIEVAACALAIEHGVVPPTANLHEPDPECDLDYVPLTAREQRVDTVL…	KS	422	Q54281	orf4	PF00109, PF002801	cd00834
hir	3	MSTWVTGMGVVAPNGLGADDHWAATLKGRHGISRLSRFDPTGYPAELAGQVLDFDATEHLPKRLLPQTDVSTRFALAAAAWALADAEVDPAELPEYGTGVITSNATGGFEFTHREFRKLWAQGPEFVSVYESFAWFYAVNTGQISIRHGLRGPGSVLVAEQAGGLDAVGHGGAVRNGTPMVVTGGVDSSFDPWGWVSHVSSGRVSRATDPGRAYLPFDVAANGYVPGEGGAILLLEDAESAKARGATGYGEIAGYAATFDPAPGSERPPALRRAIELALADAELRPEQVDVVFADAAGVAELDAIEAAAIRELFGPSGVPVTAPKTMTGRLYSGGGPLDLVAALLAIRDGVIPPTVHTAEPVPEHQLDLVTGDPRHQQLGTALVLARGKWGFNSAVVVR…	CLF	403	Q54282	orf5	PF00109, PF002801	cd00832
hir	4	MSKLTIDDLRRILVDCAGEDEAAELGADALDTEFDDLGYDSLALMETAARIHQELGVLIPDEQVAELRTPRQVLDLVNGAAVETA	ACP	85	Q54283	orf6	PF00550	PF00550
ard	1	MNERRVVITGIGVIAPGGIGAKSFWSLLSEGRTSTRGITFFDPSAFRSRVAAEADFDPYEHGLGPQEIRRMDRAAQFAVVTAAEAMADSGLDLSGVAPHRTGVTVGSTVGATMGLDQEYRVVSDGGRLDLVDHEYAVPHLYNYFVPSSFAAEVAWSVGAEGPATVVSTGCTSGLDSVGYAAELIRDNSADVMIAGAADAPISPITVACFDAIKATTPRNDDPEHASRPFDRTRNGFVLGEGAAMFVLEELESARRPGAHVYAEIAGYASRCNAFHMTGLRPDGKEMAEAIRAALDGAKMGPQDVDYVNAHGSGTKQNDRHETAAFKRSLAEHAYRTPVSSIKSMVGHSLGAIGSIEIAASVLAMENNVVPPTANLHEADPECDLDYVPLTARDWKTDTV…	KS	423	Q48375	ardIorf1	PF00109, PF002801	cd00834
ard	2	MTSQAVVTGLGVVSPNGFGVTDYWNATCGGKSGIGRITRFDARRYPAKLAGEVAGFNASDHLPSRLIPQTDRMTQLALVSADDALADADVRTDEATPESQFGMGVVTSSSCGGFEFGQRELQNLWSKGGQYVSAYQSFAWFYAVNTGQISIRHGMRGPSGVLVSDQAGGLDALGHACRLVRNGTDLSCPVASTRRSARGVGSPHLASGSLSVSEEPERAYLPFDTDAAGHVPGEGGALLIIENADAARRRGVTRVYGEICGYGATFDPRPASGREPTLRKAIEIALDNAGMLPEDIDVVFADAAAIPELDEVEAKAISEVFGPRGVPVTAPKTMTGRLASGAAALDVATALLAIRAGVIPPTTNVALSPDYDIDLVVQGPRHTPLNAAVVLARGHGGFN…	CLF	410	Q48376	ardIorf2	PF00109, PF002801	cd00832
ard	3	MEFTVKDLRPILHEAAGADEGIDLDVSTLDTEFVELGYESIALLETGGRIEREFGIKLDDETMTDSATPRALIDAVNARISE	ACP	82	Q48377	ardIorf3	PF00550	PF00550
enc	1	MTTDLFNLSTLVDQHLDSGLSDKAALYSPHGHVSYGELYRSMCAMGRALRELGIQREQRVLLILDDTPAFFTAFLGAGRIGAVPVPINYQTDPEQVRFYAQDSYARAAVIEAVRYEELAPALQEAGVMVISTEPAGPDDGRLHMRDLIRGHEGELGAASTHAEDPALWLYSSGSTGRPKGVVHLQRDIAPACRHYAGDVLGVTQDDVHLSTTKLFHAYGLGNSLLFPLWFGGTCVLLPGFPAPHLVLETIERVRP	AL	255	Q9KHK1	encN	PF00501	cl15355
enc	2	MPAHTESPSVALVTGGTSGIGLSIAQALLQDGLKVIITGRDPGKLETVVRSLKMEDDQFDVAGYTCDVRDRDAVHDMVERCAKEHGEPKVLVNNAGRSGGGVTAAIPDELWLDVINTNLNSVFWVTREVIRSSDAIKQPAGRIINIASTGGKQGVPYGAPYSAAKAGVIGFTKALAKEFAAHGGPTVNAVCPGYVETPMAQDIRASYAKLNNVTEEQVLADFEAKIPLGRYCTPEEVAGMVRYLVSPAAASVTAQALNVCGGLGSY	KR	266	Q9KHK7	encD	PF00106	cl09931
enc	3	MSRHVVITGLSVLAPGSTDTEGFWKMITAGRSAIRRITAFDPTPFRSQVAGEVDLDPLACGFSRREVRRLDRASLLAVACARRAVAEAGITSGTSIDPGRIGVSVGNAVGSATSIENEYVVLSDEGRQWLVDQKYQSPHLFDYFVPGSLARETAWAAGAEGPVSVISAGCTSGIDALGHACQLIQEGSADVMVAGATDAPVTPIAVACFDAIKATTRRNDDPEHAPRPFDRTRDGFAIAEGAAMLVLEDSEHARRRGADIYGTITGYAAHSNAYHMTGLSRDGNEMARAITTALDEARTDPTAVGYINAHGSGTKQNDLHETEAFKKALGEHAYNVPVSSIKSMIGHSLGAIGAIEVATCALAIRNGVVPPTANLHEPDPDCDLDYVPLEARDVDLDVV…	KS	423	Q9KHK6	encA	PF00109, PF002801	cd00834
enc	4	MSTDIVITGMGVTAPTGLSVKEYWNATLAGTQGIAPLQEFDPTPYTARLAGQITGFEAKRHLPGRLLPQTDRVTRLALVAADRALEDAQVDVGELGTYECGVVTSNATGGFEFSHREMQRLWTQGPDRVSVYQCFAWFYAVNTGQISIRHKMRGPGGVVVAEQAGGLDAIGHARRTITRGRSRLMVTGGVESSFDPWGWVSHLASGTVSTATDPATAYLPFDQRACGYVPGEGGALLVMEDAQSARGRTDRRPYGKITGYAATFDPAPGAQRPSGLRRAVDLALADAGLKPDAIDLVVADAAGVADLDAQEADALRAVFGPYGVPVCAPKTMVGRLMAGGGPLDVVCALLALRDNVIPPAVNVTDVVDDYQIDLVRDEPRTCPLSRALVLARGAGGFNS…	CLF	407	Q9KHK5	encB	PF00109, PF002801	cd00832
enc	5	MLSSDQLLQILSECSGDEQALAQGDDILDREFEVLGYDSLVLLETSAQLKHRYDIDIPEDVIRDLKTPRAVLEYVNVPASRN	ACP	82	Q9KHK4	encC	PF00550	PF00550
enc	6	MDAPTPHPCRPRPRVVLTFPGQGAQHARMAAGLYGVSKSFTSTMDHAFDAFGPAGRTLREGWLAATPPAAFDDISYAQPLLYAVNCAMGAMVTEAGLRPDVLLGHSVGELAAATLAGVFSFDCGLRYLSEYIGVYRHAPRGGMLAVAASPREVEAHLVPGVVIGAVNAPRQVLLSAPEEALADVEAALRGAGITCSRARALQPFHHPVMRDVVTTYAGLLTRPPLHPPHTTLYSAYTGQELANELATDWQFWTGQPAEPVLFGPTLEHLLSSGPHLLVEAGPGQSLTALARRTPAVARGDAKALALLPARAGEPDADIEAVRAALKQLATCGCDPLSPDF	AT	340	Q9KHK3	encL	PF00698	cl08282

## Sheet: Table S4
Gene Name	domain	order	start	end	length	subfamily
actIII	KR	1	8	221	214	a
actIORF1	KS	1	3	421	419	a
actIORF2	CLF	1	1	407	407	a
actIORF3	ACP	1	7	85	79	a
actVII	ARO	1	12	141	130	a
actVII	ARO	2	159	306	148	b
actIV	CYC	1	24	204	181	d
gra-orf5	KR	1	19	232	214	a
gra-orf1	KS	1	3	421	419	a
gra-orf2	CLF	1	1	411	411	a
gra-orf3	ACP	1	6	84	79	a
gra-orf4	ARO	1	22	154	133	a
gra-orf4	ARO	2	172	315	144	b
gra-orf33	CYC	1	47	226	180	d
frnI	KSIII	1	119	336	218	a
frnJ	ACP	1	6	84	79	a
frnK	AT	1	15	346	332	a
frnL	KS	1	3	421	419	a
frnM	CLF	1	1	424	424	a
frnN	ACP	1	6	83	78	a
frnP	KR	1	19	231	213	a
frnQ	ARO	1	17	148	132	a
frnQ	ARO	2	169	319	151	b
frnR	CYC	1	38	218	181	d
ORF1	KS	1	3	419	417	a
ORF2	CLF	1	1	412	412	a
ORF3	ACP	1	8	86	79	a
ORF5	KR	1	8	221	214	a
ORF4	ARO	1	12	144	133	a
ORF4	ARO	2	162	304	143	b
tcmI	CYC	1	3	104	102	c
tcmJ	CYC	1	43	135	93	a
tcmK	KS	1	7	425	419	a
tcmL	CLF	1	1	409	409	a
tcmM	ACP	1	6	81	76	a
tcmN	ARO	1	3	139	137	c
WhiE ORF II	CYC	1	34	126	93	a
WhiE ORF III	KS	1	4	422	419	a
WhiE ORF IV	CLF	1	1	421	421	a
WhiE ORF V	ACP	1	12	89	78	a
WhiE ORF VI	ARO	1	3	139	137	c
WhiE ORF VII	CYC	1	2	105	104	c
schB	CYC	1	34	126	93	a
sch1	KS	1	4	421	418	a
sch2	CLF	1	1	412	412	a
sch3	ACP	1	14	91	78	a
sch4	ARO	1	3	109	107	c
curC	CYC	1	34	126	93	a
curA	KS	1	4	421	418	a
curB	CLF	1	1	418	418	a
curE	ACP	1	10	85	76	a
curF	ARO	1	3	139	137	c
curG	CYC	1	2	104	103	c
oxyA	KS	1	8	425	418	a
oxyB	CLF	1	11	422	412	a
oxyC	ACP	1	6	84	79	a
oxyI	CYC	1	26	150	125	e
oxyJ	KR	1	9	223	215	a
oxyK	ARO	1	12	144	133	a
oxyK	ARO	2	162	305	144	b
oxyN	CYC	1	3	241	239	b
oxyP	AT	1	19	335	317	a
dpsG	ACP	1	6	83	78	a
dpsF	ARO	1	12	144	133	a
dpsF	ARO	2	160	305	146	b
dpsE	KR	1	8	221	214	a
dpsA	KS	1	3	419	417	a
dpsB	CLF	1	23	425	403	a
dpsC	KSIII	1	112	341	230	b
dpsD	AT	1	6	327	322	a
dpsY	CYC	1	16	256	241	b
dpsH	CYC	1	75	192	118	e
dnrH	KR	1	7	211	205	b
snoaE	ARO	1	16	148	133	a
snoaE	ARO	2	166	310	145	b
snoaD	KR	1	8	222	215	a
snoa1	KS	1	7	426	420	a
snoa2	CLF	1	1	406	406	a
snoa3	ACP	1	7	85	79	a
snoaM	CYC	1	67	307	241	b
snoaL	CYC	1	6	134	129	f
snoaF	KR	1	38	241	204	b
mtmQ	ARO	1	12	144	133	a
mtmQ	ARO	2	162	303	142	b
mtmX	CYC	1	28	148	121	e
mtmP	KS	1	3	420	418	a
mtmK	CLF	1	7	408	402	a
mtmS	ACP	1	3	81	79	a
mtmY	CYC	1	3	241	239	b
UrdF	CYC	1	2	105	104	c
UrdA	KS	1	7	423	417	a
UrdB	CLF	1	4	408	405	a
UrdC	ACP	1	8	86	79	a
UrdD	KR	1	8	221	214	a
urdL	ARO	1	9	141	133	a
urdL	ARO	2	159	301	143	b
jadI	CYC	1	2	105	104	c
jadA	KS	1	4	419	416	a
jadB	CLF	1	1	404	404	a
jadC	ACP	1	8	86	79	a
jadE	KR	1	11	224	214	a
jadD	ARO	1	9	140	132	a
jadD	ARO	2	158	300	143	b
cmmY	CYC	1	3	243	241	b
cmmS	ACP	1	4	82	79	a
cmmX	CYC	1	21	141	121	e
cmmK	CLF	1	1	404	404	a
cmmP	KS	1	3	419	417	a
cmmLI	AL	1	38	413	376	a
cmmQ	ARO	1	10	144	135	a
cmmQ	ARO	2	162	303	142	b
cmmLII	AL	1	38	432	395	a
hedS	KSIII	1	107	336	230	b
hedF	AT	1	1	317	317	a
hedE	ACP	1	240	318	79	a
hedE	ARO	2	68	211	144	b
hedD	CLF	1	1	411	411	a
hedC	KS	1	7	422	416	a
hedB	CYC	1	101	258	158	d
hedA	KR	1	6	219	214	a
gilG	CYC	1	2	104	103	c
gilA	KS	1	3	419	417	a
gilB	CLF	1	1	391	391	a
gilC	ACP	1	7	85	79	a
gilF	KR	1	7	219	213	a
gilK	ARO	1	11	143	133	a
gilK	ARO	2	161	303	143	b
gilQ	AT	1	20	337	318	a
gilP	MCAT	8	3	310	308	a
med-ORF23	ACP	1	10	88	79	a
med-ORF19	ARO	1	12	144	133	a
med-ORF19	ARO	2	165	308	144	b
med-ORF6	KR	1	8	221	214	a
med-ORF1	KS	1	3	421	419	a
med-ORF2	CLF	1	1	408	408	a
med-ORF3	CYC	1	27	207	181	d
chaG	CYC	1	1	216	216	b
chaF	ARO	1	12	144	133	a
chaF	ARO	2	162	303	142	b
chaD	KR	1	9	221	213	a
chaA	KS	1	3	419	417	a
chaB	CLF	1	1	406	406	a
chaC	ACP	1	6	84	79	a
chaU	CYC	1	1	119	119	f
chaK	CYC	1	6	136	131	f
chaL	KR	1	3	206	204	b
chaJ	CYC	1	6	132	127	f
remF	CYC	1	33	126	94	a
remA	KS	1	2	426	425	a
remB	CLF	1	1	412	412	a
remC	ACP	1	3	78	76	a
remI	ARO	1	2	138	137	c
remL	CYC	1	27	252	226	b
remE	MCAT	1	97	403	307	a
grhC	ACP	1	6	81	76	a
grhRQ	CYC	1	2	103	102	c
grhS	CYC	2	36	128	93	a
grhA	KS	1	3	422	420	a
grhB	CLF	1	1	417	417	a
grhT	ARO	1	3	139	137	c
fdmF	AT	1	9	325	317	a
fdmF	CYC	1	3	104	102	c
fdmF	CYC	1	34	126	93	a
fdmF	KS	1	4	421	418	a
fdmG	CLF	1	1	403	403	a
fdmH	ACP	1	6	84	79	a
fdmF	ARO	1	3	139	137	c
fdmS	KSIII	1	116	333	218	a
zhuA	CLF	1	1	415	415	a
zhuB	KS	1	1	416	416	a
zhuC	AT	1	12	336	325	a
zhuG	ACP	1	6	84	79	a
zhuH	KSIII	1	115	332	218	a
zhuI	ARO	1	7	139	133	a
zhuJ	CYC	1	7	236	230	b
zhuN	ACP	1	3	81	79	a
ovmC	CYC	1	3	106	104	c
ovmP	KS	1	4	371	368	a
ovmK	CLF	1	4	407	404	a
ovmS	ACP	1	8	87	80	a
ovmT	KR	1	7	220	214	a
ovmA	ARO	1	9	141	133	a
ovmA	ARO	2	159	301	143	b
aknE1	ARO	1	11	143	133	a
aknE1	ARO	2	160	302	143	b
aknA	KR	1	8	221	214	a
aknB	KS	1	4	422	419	a
aknC	CLF	1	1	407	407	a
aknD	ACP	1	6	83	78	a
aknE2	KSIII	1	121	353	233	b
aknF	AT	1	10	326	317	a
aknW	CYC	1	3	243	241	b
aknH	CYC	1	6	133	128	f
aknU	KR	1	23	227	205	b
lanF	CYC	1	2	105	104	c
lanA	KS	1	3	421	419	a
lanB	CLF	1	1	406	406	a
lanC	ACP	1	8	86	79	a
lanD	KR	1	8	221	214	a
lanL	ARO	1	10	148	139	a
lanL	ARO	2	166	308	143	b
benE	CYC	1	2	103	102	c
benD	CYC	1	47	140	94	a
benA	KS	1	5	423	419	a
benB	CLF	1	1	406	406	a
benC	ACP	1	6	85	80	a
benH	ARO	1	3	139	137	c
benQ	KSIII	1	118	336	219	a
aur1C	CYC	1	3	106	104	c
aur1D	KS	1	3	419	417	a
aur1E	CLF	1	1	404	404	a
aur1F	ACP	1	13	91	79	a
aur1G	KR	1	8	221	214	a
aur1H	ARO	1	12	144	133	a
aur1H	ARO	2	162	304	143	b
aur1M	MCAT	1	5	316	312	a
alpE	ARO	1	9	141	133	a
alpE	ARO	2	161	303	143	b
alpD	KR	1	9	222	214	a
alpC	ACP	1	8	86	79	a
alpB	CLF	1	1	403	403	a
alpA	KS	1	4	420	417	a
alpI	CYC	1	2	105	104	c
alpP	ARO	1	12	143	132	a
alpP	ARO	2	161	293	133	b
alpQ	CLF	1	13	421	409	a
alpR	KS	1	2	421	420	a
alpS	TE	1	15	246	232	a
pgaF	CYC	1	2	105	104	c
pgaA	KS	1	3	419	417	a
pgaB	CLF	1	1	405	405	a
pgaC	ACP	1	8	86	79	a
pgaD	KR	1	8	221	214	a
pgaL	ARO	1	12	144	133	a
pgaL	ARO	2	162	304	143	b
schP4	ARO	1	9	141	133	a
schP4	ARO	2	159	302	144	b
schP5	KR	1	13	226	214	a
schP6	ACP	1	8	86	79	a
schP7	CLF	1	3	408	406	a
schP8	KS	1	1	416	416	a
schP9	CYC	1	2	105	104	c
pdmA	KS	1	10	425	416	a
pdmB	CLF	1	1	407	407	a
pdmC	ACP	1	8	86	79	a
pdmD	ARO	1	4	140	137	c
pdmK	CYC	1	3	105	103	c
pdmL	CYC	1	39	131	93	a
ncnA	KS	1	3	421	419	a
ncnB	CLF	1	1	429	429	a
ncnC	ACP	1	6	84	79	a
ncnD	ARO	1	13	145	133	a
ncnD	ARO	2	163	305	143	b
ncnE	CYC	1	36	215	180	d
stfS	ACP	1	6	85	80	a
stfK	CLF	1	1	401	401	a
stfP	KS	1	3	419	417	a
stfT	KR	1	31	234	204	b
stfY	CYC	1	3	243	241	b
stfQ	ARO	1	12	138	127	a
stfQ	ARO	2	156	297	142	b
stfX	CYC	1	23	144	122	e
simA4	CYC	1	2	105	104	c
simA1	KS	1	3	419	417	a
simA2	CLF	1	1	404	404	a
simA3	ACP	1	8	86	79	a
simA6	KR	1	8	221	214	a
simA5	ARO	1	12	144	133	a
simA5	ARO	2	163	305	143	b
llpF	KS	1	4	422	419	a
llpE	CLF	2	1	408	408	a
llpD	ACP	3	6	84	79	a
llpCI	ARO	4	3	139	137	c
llpCII	CYC	5	34	126	93	a
llpCIII	CYC	6	2	103	102	c
elmK	KS	1	4	422	419	a
elmL	CLF	2	1	411	411	a
elmM	ACP	3	4	82	79	a
elmNI	ARO	4	2	138	137	c
elmI	CYC	5	1	94	94	c
elmJ	CYC	6	35	127	93	a
dauA-OrfC	KS	1	3	418	416	a
dauA-OrfB	CLF	1	1	398	398	a
dauA(g)	ACP	1	6	83	78	a
dauB	KR	1	8	222	215	a
dauA-OrfF	ARO	1	12	144	133	a
dauA-OrfF	ARO	2	160	305	146	b
dauD	CYC	1	6	134	129	f
dauA-OrfD	AT	1	6	327	322	a
orf1	KS	1	4	417	414	a
orf2	CLF	1	1	402	402	a
orf3	ACP	1	8	85	78	a
orf5	KR	1	8	221	214	a
orf4	ARO	1	9	140	132	a
orf4	ARO	2	159	301	143	b
orf3	KR	1	8	221	214	a
orf4	KS	1	3	421	419	a
orf5	CLF	1	1	403	403	a
orf6	ACP	1	6	84	79	a
ardIorf1	KS	1	4	420	417	a
ardIorf2	CLF	1	1	409	409	a
ardIorf3	ACP	1	5	82	78	a
encN	AL	1	52	447	396	a
encD	KR	1	10	226	217	a
encA	KS	1	3	422	420	a
encB	CLF	1	1	407	407	a
encC	ACP	1	4	82	79	a
encL	AT	1	15	331	317	a

## Sheet: Table S5
Polyketide Chemotype	Polyketide	Gene name	KS	CLF	ACP	KR_a	KR_b	ARO_a	ARO_b	ARO_c	CYC_a	CYC_b	CYC_c	CYC_d	CYC_e	CYC_f	AT	KSIII_a	KSIII_b	AL	MCAT	TE
angucyclines	urdamycin	urd	UrdA	UrdB	UrdC	UrdD		urdL	urdL				UrdF
	jadomycin	jad	jadA	jadB	jadC	jadE		jadD	jadD				jadI
	gilvocarcin	gil	gilA	gilB	gilC	gilF		gilK	gilK				gilG				gilQ				gilP
	oviedomycin	ovm	ovmP	ovmK	ovmS	ovmT		ovmA	ovmA				ovmC
	landomycin	lan	lanA	lanB	lanC	lanD		lanL	lanL				lanF
	auricin	aur	aur1D	aur1E	aur1F	aur1G		aur1H	aur1H				aur1C								aur1M
	unknown	alp	alpA, alpR	alpB, alpQ	alpC	alpD		alpE	alpE				alpI									alpS
	unknown	pga	pgaA	pgaB	pgaC	pgaD		pgaL	pgaL				pgaF
	sch 47554	sch	schP8	schP7	schP6	schP5		schP4	schP4				schP9
	simocyclinone	sim	simA1	simA2	simA3	simA6		simA5	simA5				simA4
anthracyclines	nogalamycin	sno	snoa1	snoa2	snoa3	snoaD	snoaF	snoaE	snoaE			snoaM				snoaL
	chartreusin	cha	chaA	chaB	chaC	chaD	chaL	chaF	chaF			chaG				chaU, chaK, chaJ
	aclacinomycin	akn	aknB	aknC	aknD	aknA	aknU	aknE1	aknE1			aknW				aknH	aknF		aknE2
	daunomycin	dau	dauA-OrfC	dauA-OrfB	dauA(g)	dauB		dauA-OrfF	dauA-OrfF							dauD	dauA-OrfD
	steffimycin	stf	stfP	stfK	stfS		stfT	stfQ	stfQ			stfY			stfX
	daunorubicin	dps	dpsA	dpsB	dpsG	dpsE	dnrH	dpsF	dpsF			dpsY			dpsH		dpsD		dpsC
	R1128	zhu	zhuB	zhuA	zhuG, zhuN			zhuI				zhuJ					zhuC	zhuH
benzoisochromanequinones	actinorhodin	act	actIORF1	actIORF2	actIORF3	actIII		actVII	actVII					actIV
	granaticin	gra	gra-orf1	gra-orf2	gra-orf3	gra-orf5		gra-orf4	gra-orf4					gra-orf33
	frenolicin	fren	frnL	frnM	frnJ, frnN	frnP		frnQ	frnQ					frnR			frnK	frnI
	medermycin	med	med-ORF1	med-ORF2	med-ORF23	med-ORF6		med-ORF19	med-ORF19					med-ORF3
	naphthocyclinone	ncn	ncnA	ncnB	ncnC			ncnD	ncnD					ncnE
	hedamycin	hed	hedC	hedD	hedE	hedA			hedE					hedB			hedF		hedS
	griseusin	gris	ORF1	ORF2	ORF3	ORF5		ORF4	ORF4
Pentangular polyphenols	pradamicin	prm	pdmA	pdmB	pdmC					pdmD	pdmL		pdmK
	whiE pigment	whiE	WhiE ORF III	WhiE ORF IV	WhiE ORF V					WhiE ORF VI	WhiE ORF II		WhiE ORF VII
	cur pigment	cur	curA	curB	curE					curF	curC		curG
	griseorhodin	grh	grhA	grhB	grhC					grhT	grhS		grhRQ
	fredericamycin	fdm	fdmF	fdmG	fdmH					fdmI	fdmE		fdmD				orf2	fdmS
	benastatin	ben	benA	benB	benC					benH	benD		benE					benQ
	lysolipin	llp	llpF	llpE	llpD					llpCI	llpCII		llpCIII
	sch pigment	sch	sch1	sch2	sch3					sch4	schB
tetracenomycins	tetracenomycin	tcm	tcmK	tcmL	tcmM					tcmN	tcmJ		tcmI
	elloramycin	elm	elmK	elmL	elmM					elmNI	elmJ		elmI
tetracyclines/aureolic acids	oxytetracycline	otc	oxyA	oxyB	oxyC	oxyJ		oxyK	oxyK			oxyN			oxyI		oxyP
	mithramycin	mtm	mtmP	mtmK	mtmS			mtmQ	mtmQ			mtmY			mtmX
	chromomycin	cmm	cmmP	cmmK	cmmS			cmmQ	cmmQ			cmmY			cmmX					cmmLI, cmmLII
unknown	monensin	mon	orf1	orf2	orf3	orf5		orf4	orf4
	unknown	hir	orf4	orf5	orf6	orf3
	unknown	ard	ardIorf1	ardIorf2	ardIorf3
	enterocin	enc	encA	encB	encC	encD											encL			encN
	resistomycin	rem	remA	remB	remC					remI	remF	remL									remE

## Sheet: Table S6
NCBI Code	Species	Cluster number	Protein Id	Predicted PKS Class	Homologs	Evalue	Start	End	Direction	Locus tag	Protein Name
NC_003155	Streptomyces avermitilis MA-4680	1	NP_823549.1	ACP_a	015_6_cmm_02_ACP_a	3.9e-14	2897395	2897655	R	SAV_2373	acyl_carrier_protein
NC_003155	Streptomyces avermitilis MA-4680	1	NP_823551.1	CLF_a	024_1_ovm_03_CLF_a	8.5e-60	2899008	2900258	R	SAV_2375	3-oxoacyl-ACP_synthase_II
NC_003155	Streptomyces avermitilis MA-4680	1	NP_823552.1	KS_a	034_2_stf_03_KS_a	2.7e-96	2900251	2901483	R	SAV_2376	3-oxoacyl-ACP_synthase_I
NC_003155	Streptomyces avermitilis MA-4680	1	NP_823559.1	ARO_a,ARO_b	015_6_cmm_07_ARO_a, 015_6_cmm_07_ARO_b	2.3e-15, 2.5E-41	2908487	2909455	R	SAV_2383	aromatase
NC_003155	Streptomyces avermitilis MA-4680	1	NP_823560.1	CYC_c	028_1_aur_01_CYC_c	5.3e-18	2909637	2910314	F	SAV_2384	cyclase
NC_003155	Streptomyces avermitilis MA-4680	2	NP_824013.1	CYC_a	008_4_cur_01_CYC_a	1.1e-32	3483792	3484235	F	SAV_2837	WhiE_II-like_protein
NC_003155	Streptomyces avermitilis MA-4680	2	NP_824014.1	KS_a	008_4_cur_02_KS_a	1.1e-116	3484232	3485497	F	SAV_2838	3-oxoacyl-ACP_synthase_I
NC_003155	Streptomyces avermitilis MA-4680	2	NP_824015.1	CLF_a	008_4_cur_03_CLF_a	4e-83	3485497	3486747	F	SAV_2839	3-oxoacyl-ACP_synthase_II,_chain_length_factor
NC_003155	Streptomyces avermitilis MA-4680	2	NP_824016.1	ACP_a	008_4_cur_04_ACP_a	1.5e-19	3486734	3487018	F	SAV_2840	acyl_carrier_protein
NC_003155	Streptomyces avermitilis MA-4680	2	NP_824017.1	ARO_c	008_4_cur_05_ARO_c	1.6e-44	3487020	3487499	F	SAV_2841	cyclase_I
NC_003155	Streptomyces avermitilis MA-4680	2	NP_824018.1	CYC_c	006_4_whiE_06_CYC_c	2.6e-39	3487579	3487905	F	SAV_2842	cyclase_II
NC_003888	Streptomyces coelicolor A3(2)	1	NP_629236.1	KR_a	001_3_act_01_KR_a	1.3e-73	5528935	5529720	R	SCO5086	ketoacyl_reductase
NC_003888	Streptomyces coelicolor A3(2)	1	NP_629237.1	KS_a	001_3_act_02_KS_a	4.1e-127	5529801	5531204	F	SCO5087	actinorhodin_polyketide_beta-ketoacyl_synthase_alpha_subunit
NC_003888	Streptomyces coelicolor A3(2)	1	NP_629238.1	CLF_a	001_3_act_03_CLF_a	7.7e-98	5531201	5532424	F	SCO5088	actinorhodin_polyketide_beta-ketoacyl_synthase_beta_subunit
NC_003888	Streptomyces coelicolor A3(2)	1	NP_629239.1	ACP_a	001_3_act_04_ACP_a	1.2e-32	5532449	5532709	F	SCO5089	actinorhodin_polyketide_synthase_acyl_carrier_protein
NC_003888	Streptomyces coelicolor A3(2)	1	NP_629240.1	ARO_a,ARO_b	001_3_act_05_ARO_a,001_3_act_05_ARO_b	4.6e-55,2e-57	5532706	5533656	F	SCO5090	actinorhodin_polyketide_synthase_bifunctional_cyclase/dehydratase
NC_003888	Streptomyces coelicolor A3(2)	1	NP_629241.1	CYC_d	001_3_act_06_CYC_d	6.2e-74	5533653	5534546	F	SCO5091	cyclase
NC_003888	Streptomyces coelicolor A3(2)	2	NP_629456.1	CYC_c	006_4_whiE_06_CYC_c	6.2e-52	5785753	5786088	R	SCO5314	whiE_protein_VII
NC_003888	Streptomyces coelicolor A3(2)	2	NP_629457.1	ARO_c	006_4_whiE_05_ARO_c	2.6e-52	5786122	5786601	R	SCO5315	polyketide_cyclase
NC_003888	Streptomyces coelicolor A3(2)	2	NP_629458.1	ACP_a	006_4_whiE_04_ACP_a	6.2e-38	5786603	5786875	R	SCO5316	acyl_carrier_protein
NC_003888	Streptomyces coelicolor A3(2)	2	NP_629459.1	CLF_a	006_4_whiE_03_CLF_a	7.2e-116	5786945	5788219	R	SCO5317	polyketide_beta-ketoacyl_synthase_beta
NC_003888	Streptomyces coelicolor A3(2)	2	NP_629460.1	KS_a	006_4_whiE_02_KS_a	7.4e-141	5788216	5789487	R	SCO5318	polyketide_beta-ketoacyl_synthase_alpha
NC_003888	Streptomyces coelicolor A3(2)	2	NP_629461.1	CYC_a	006_4_whiE_01_CYC_a	2.8e-38	5789484	5789957	R	SCO5319	whiE_protein_II
NC_004808	Streptomyces rochei plasmid pSLA2-L DNA	1	NP_851484.1	ARO_a,ARO_b	019_2_cha_02_ARO_b,009_6_otc_06_ARO_b	2.9e-28,1.6e-28	119440	120405	R	pSLA2-L_p062	cyclase/aromatase
NC_004808	Streptomyces rochei plasmid pSLA2-L DNA	1	NP_851485.1	KR_a	035_1_sim_05_KR_a	5.4e-49	120431	121213	R	pSLA2-L_p063	ketoreductase
NC_004808	Streptomyces rochei plasmid pSLA2-L DNA	1	NP_851488.1	CYC_d	033_3_ncn_05_CYC_d	2.9e-49	124941	125900	R	pSLA2-L_p066	cyclase
NC_004808	Streptomyces rochei plasmid pSLA2-L DNA	1	NP_851489.1	ACP_a	012_6_mtm_05_ACP_a	1.1e-13	125941	126204	R	pSLA2-L_p067	acyl_carrier_protein
NC_004808	Streptomyces rochei plasmid pSLA2-L DNA	1	NP_851490.1	CLF_a	012_6_mtm_04_CLF_a	4.1e-60	126260	127510	R	pSLA2-L_p068	beta-ketoacyl_synthase_beta-subunit_(chain_length_factor)
NC_004808	Streptomyces rochei plasmid pSLA2-L DNA	1	NP_851491.1	KS_a	012_6_mtm_03_KS_a	2.9e-78	127507	128772	R	pSLA2-L_p069	beta-ketoacyl_synthase_alpha-subunit
NC_007333	Thermobifida fusca YX	1	YP_289278.1	CYC_c	035_1_sim_01_CYC_c	1.8e-36	1420834	1421163	F	Tfu_1217	putative_cyclase_II
NC_007333	Thermobifida fusca YX	1	YP_289279.1	KS_a	035_1_sim_02_KS_a	4.1e-97	1421208	1422470	F	Tfu_1218	actinorhodin_polyketide_beta-ketoacyl_synthase_alpha_subunit_/_3-oxoacyl-ACP_synthase_I
NC_007333	Thermobifida fusca YX	1	YP_289280.1	CLF_a	024_1_ovm_03_CLF_a	3.2e-68	1422467	1423675	F	Tfu_1219	actinorhodin_polyketide_beta-ketoacyl_synthase_beta_subunit_/_3-oxoacyl-ACP_synthase_II
NC_007333	Thermobifida fusca YX	1	YP_289281.1	ACP_a	033_3_ncn_03_ACP_a	4.2e-17	1423721	1423981	F	Tfu_1220	actinorhodin_polyketide_synthase_acyl_carrier_protein_/_3-oxoacyl-ACP_synthase_acyl_carrier_protein
NC_007333	Thermobifida fusca YX	1	YP_289282.1	KR_a	035_1_sim_05_KR_a	1.7e-57	1424008	1424793	F	Tfu_1221	ketoacyl_reductase
NC_007333	Thermobifida fusca YX	1	YP_289283.1	ARO_a,ARO_b	031_1_sch4_01_ARO_a,031_1_sch4_01_ARO_a	6.2e-42,7.9e-43	1424819	1425763	F	Tfu_1222	actinorhodin_polyketide_synthase_bifunctional_cyclase/dehydratase
NC_007333	Thermobifida fusca YX	1	YP_289292.1	AT_a	023_2_zhu_03_AT_a	9.9e-33	1434108	1435109	F	Tfu_1231	modular_polyketide_synthase
NC_007777	Frankia sp. CcI3	1	YP_481937.1	CLF_a	019_2_cha_05_CLF_a	4.3e-44	3360876	3362177	R	Francci3_2850	beta-ketoacyl_synthase
NC_007777	Frankia sp. CcI3	1	YP_481938.1	KS_a	032_4_prm_01_KS_a	9.5e-89	3362174	3363472	R	Francci3_2851	beta-ketoacyl_synthase
NC_007777	Frankia sp. CcI3	1	YP_481939.1	CYC_a	008_4_cur_01_CYC_a	1.5e-24	3363469	3363939	R	Francci3_2852	cupin_2
NC_007777	Frankia sp. CcI3	1	YP_481940.1	ARO_c	006_4_whiE_05_ARO_c	3.1e-34	3363954	3364442	R	Francci3_2853	cyclase/dehydrase
NC_007777	Frankia sp. CcI3	1	YP_481942.1	CYC_c	021_4_ghr_03_CYC_c	4.1e-27	3364932	3365321	R	Francci3_2855	polyketide_synthesis_cyclase
NC_007777	Frankia sp. CcI3	2	YP_483174.1	CYC_d	018_3_med_06_CYC_d	4.2e-45	4905009	4905941	R	Francci3_4097	beta-lactamase-like
NC_007777	Frankia sp. CcI3	2	YP_483175.1	ARO_a,ARO_b	033_3_ncn_04_ARO_b,033_3_ncn_04_ARO_b	6.9e-30,1.2e-32	4905938	4906897	R	Francci3_4098	actinorhodin_polyketide_synthase_bifunctional_cyclase/dehydratase
NC_007777	Frankia sp. CcI3	2	YP_483176.1	ACP_a	023_2_zhu_08_ACP_a	1.9e-16	4906912	4907175	R	Francci3_4099	phosphopantetheine-binding
NC_007777	Frankia sp. CcI3	2	YP_483177.1	CLF_a	018_3_med_05_CLF_a	8.9e-64	4907251	4908453	R	Francci3_4100	beta-ketoacyl_synthase
NC_007777	Frankia sp. CcI3	2	YP_483178.1	KS_a	040_0_hir_02_KS_a	3.7e-115	4908450	4909724	R	Francci3_4101	beta-ketoacyl_synthase
NC_007777	Frankia sp. CcI3	2	YP_483180.1	KR_a	018_3_med_03_KR_a	2.1e-53	4910923	4911750	R	Francci3_4103	short-chain_dehydrogenase/reductase_SDR
NC_007777	Frankia sp. CcI3	3	YP_483218.1	CYC_e	009_6_otc_04_CYC_e	1.4e-21	4942653	4943105	R	Francci3_4141	hydroxylacyl-CoA_dehydrogenase
NC_007777	Frankia sp. CcI3	3	YP_483220.1	ARO_a,ARO_b	004_3_gris_05_ARO_a,004_3_gris_05_ARO_a	7e-39,3.6e-39	4944351	4945307	R	Francci3_4143	actinorhodin_polyketide_synthase_bifunctional_cyclase/dehydratase
NC_007777	Frankia sp. CcI3	3	YP_483223.1	KR_a	035_1_sim_05_KR_a	3.4e-45	4947321	4947881	R	Francci3_4146	short-chain_dehydrogenase/reductase_SDR
NC_007777	Frankia sp. CcI3	3	YP_483224.1	ACP_a	014_1_jad_04_ACP_a	2.1e-21	4947971	4948267	R	Francci3_4147	phosphopantetheine-binding
NC_007777	Frankia sp. CcI3	3	YP_483225.1	CLF_a	014_1_jad_03_CLF_a	2e-49	4948292	4949206	R	Francci3_4148	beta-ketoacyl_synthase
NC_007777	Frankia sp. CcI3	3	YP_483228.1	ARO_a, ARO_b	035_1_sim_06_ARO_a, 025_2_akn_01_ARO_b	1.1E-17, 1.3E-19	4950607	4951554	R	Francci3_4151	actinorhodin_polyketide_synthase_bifunctional_cyclase/dehydratase
NC_008278	Frankia alni str. ACN14A chromosome	1	YP_714577.1	CLF_a	032_4_prm_02_CLF_a	1.5e-47	4767003	4768301	R	FRAAL4386	polyketide_beta-ketoacyl_synthase_2
NC_008278	Frankia alni str. ACN14A chromosome	1	YP_714578.1	KS_a	032_4_prm_01_KS_a	6.8e-90	4768298	4769554	R	FRAAL4387	putative_3-oxoacyl-[acyl-carrier-protein]_synthase_II
NC_008278	Frankia alni str. ACN14A chromosome	1	YP_714579.1	CYC_a	036_4_llp_05_CYC_a	1.3e-26	4769590	4770108	R	FRAAL4388	polyketide_synthase
NC_008278	Frankia alni str. ACN14A chromosome	1	YP_714580.1	ARO_c	036_4_llp_04_ARO_c	6e-35	4770135	4770629	R	FRAAL4389	putative_polyketide_cyclase
NC_008278	Frankia alni str. ACN14A chromosome	1	YP_714583.1	CYC_c	006_4_whiE_06_CYC_c	1e-27	4771453	4771749	R	FRAAL4392	hypothetical_protein
NC_009380	Salinispora tropica CNB-440	1	YP_001159052.1	KS_a	015_6_cmm_05_KS_a	1.6e-85	2515821	2517092	F	Strop_2223	beta-ketoacyl_synthase
NC_009380	Salinispora tropica CNB-440	1	YP_001159053.1	CLF_a	014_1_jad_03_CLF_a	1.6e-59	2517089	2518375	F	Strop_2224	beta-ketoacyl_synthase
NC_009380	Salinispora tropica CNB-440	1	YP_001159054.1	ACP_a	033_3_ncn_03_ACP_a	6.1e-16	2518375	2518629	F	Strop_2225	phosphopantetheine-binding
NC_009380	Salinispora tropica CNB-440	1	YP_001159055.1	AT_a	025_2_akn_07_AT_a	3.7e-36	2518611	2519594	F	Strop_2226	acyl_transferase_domain-containing_protein
NC_009380	Salinispora tropica CNB-440	2	YP_001159323.1	CLF_a	032_4_prm_02_CLF_a	9.3e-50	2808928	2810175	R	Strop_2499	Beta-ketoacyl-acyl-carrier-protein_synthase_I
NC_009380	Salinispora tropica CNB-440	2	YP_001159324.1	KS_a	032_4_prm_01_KS_a	1.8e-89	2810172	2811443	R	Strop_2500	beta-ketoacyl_synthase
NC_009380	Salinispora tropica CNB-440	2	YP_001159325.1	CYC_a	007_4_sch_01_CYC_a	6.6e-31	2811556	2811963	R	Strop_2501	cupin_2_domain-containing_protein
NC_009380	Salinispora tropica CNB-440	2	YP_001159326.1	ARO_c	008_4_cur_05_ARO_c	8.4e-37	2811956	2812675	R	Strop_2502	cyclase/dehydrase
NC_009380	Salinispora tropica CNB-440	2	YP_001159330.1	CYC_c	022_4_fdm_02_CYC_c	4.7e-26	2816334	2816666	R	Strop_2506	polyketide_synthesis_cyclase
NC_009380	Salinispora tropica CNB-440	2	YP_001159332.1	CYC_c	006_4_whiE_06_CYC_c	2.2e-24	2817967	2818314	F	Strop_2508	polyketide_synthesis_cyclase
NC_009921	Frankia sp. EAN1pec	1	YP_001506727.1	CYC_c	022_4_fdm_02_CYC_c	2.7e-28	2845012	2845389	F	Franean1_2389	polyketide_synthesis_cyclase
NC_009921	Frankia sp. EAN1pec	1	YP_001506729.1	ARO_c	008_4_cur_05_ARO_c	2.4e-36	2846098	2846592	F	Franean1_2391	cyclase/dehydrase
NC_009921	Frankia sp. EAN1pec	1	YP_001506730.1	CYC_a	008_4_cur_01_CYC_a	1.3e-26	2846603	2847025	F	Franean1_2392	cupin_2_domain-containing_protein
NC_009921	Frankia sp. EAN1pec	1	YP_001506731.1	KS_a	013_1_urd_02_KS_a	7.4e-89	2847022	2848374	F	Franean1_2393	Beta-ketoacyl_synthase
NC_009921	Frankia sp. EAN1pec	1	YP_001506732.1	CLF_a	032_4_prm_02_CLF_a	1.2e-49	2848371	2849657	F	Franean1_2394	Beta-ketoacyl_synthase
NC_009953	Salinispora arenicola CNS-205	1	YP_001537511.1	CLF_a	032_4_prm_02_CLF_a	5.5e-52	3057128	3058375	R	Sare_2683	Beta-ketoacyl_synthase
NC_009953	Salinispora arenicola CNS-205	1	YP_001537512.1	KS_a	032_4_prm_01_KS_a	5.6e-83	3058372	3059643	R	Sare_2684	Beta-ketoacyl_synthase
NC_009953	Salinispora arenicola CNS-205	1	YP_001537513.1	CYC_a	007_4_sch_01_CYC_a	4.8e-32	3059879	3060283	R	Sare_2685	cupin_2_domain-containing_protein
NC_009953	Salinispora arenicola CNS-205	1	YP_001537514.1	ARO_c	008_4_cur_05_ARO_c	9e-38	3060276	3060995	R	Sare_2686	cyclase/dehydrase
NC_009953	Salinispora arenicola CNS-205	1	YP_001537518.1	CYC_c	006_4_whiE_06_CYC_c	2.2e-23	3064708	3065040	R	Sare_2690	polyketide_synthesis_cyclase
NC_009953	Salinispora arenicola CNS-205	1	YP_001537520.1	CYC_c	036_4_llp_06_CYC_c	1.4e-24	3066340	3066687	F	Sare_2692	polyketide_synthesis_cyclase
NC_013131	Catenulispora acidiphila DSM 44928	1	YP_003111852.1	CYC_a	008_4_cur_01_CYC_a	5.4e-32	1229251	1229757	F	Caci_1085	Cupin_2_conserved_barrel_domain_protein
NC_013131	Catenulispora acidiphila DSM 44928	1	YP_003111853.1	KS_a	008_4_cur_02_KS_a	4.9e-99	1229754	1231019	F	Caci_1086	Beta-ketoacyl_synthase
NC_013131	Catenulispora acidiphila DSM 44928	1	YP_003111854.1	CLF_a	006_4_whiE_03_CLF_a	2e-70	1231016	1232269	F	Caci_1087	Beta-ketoacyl_synthase
NC_013131	Catenulispora acidiphila DSM 44928	1	YP_003111855.1	ACP_a	008_4_cur_04_ACP_a	7.8e-16	1232362	1232613	F	Caci_1088	acyl_carrier_protein
NC_013131	Catenulispora acidiphila DSM 44928	1	YP_003111856.1	ARO_c	008_4_cur_05_ARO_c	5.2e-36	1232615	1233070	F	Caci_1089	cyclase/dehydrase
NC_013131	Catenulispora acidiphila DSM 44928	1	YP_003111857.1	CYC_c	006_4_whiE_06_CYC_c	3.4e-31	1233076	1233411	F	Caci_1090	Polyketide_synthesis_cyclase
NC_013131	Catenulispora acidiphila DSM 44928	2	YP_003114291.1	CYC_c	031_1_sch4_06_CYC_c	1.4e-39	3959032	3959361	F	Caci_3545	Polyketide_synthesis_cyclase
NC_013131	Catenulispora acidiphila DSM 44928	2	YP_003114292.1	KS_a	030_4_pga_02_KS_a	1.9e-104	3959358	3960617	F	Caci_3546	Beta-ketoacyl_synthase
NC_013131	Catenulispora acidiphila DSM 44928	2	YP_003114293.1	CLF_a	014_1_jad_03_CLF_a	3.3e-80	3960614	3961825	F	Caci_3547	Beta-ketoacyl_synthase
NC_013131	Catenulispora acidiphila DSM 44928	2	YP_003114294.1	ACP_a	033_3_ncn_03_ACP_a	4.4e-18	3961840	3962118	F	Caci_3548	phosphopantetheine-binding
NC_013131	Catenulispora acidiphila DSM 44928	2	YP_003114295.1	KR_a	013_1_urd_05_KR_a	4.3e-60	3962212	3962997	F	Caci_3549	short-chain_dehydrogenase/reductase_SDR
NC_013131	Catenulispora acidiphila DSM 44928	2	YP_003114296.1	ARO_a,ARO_b	035_1_sim_06_ARO_b,035_1_sim_06_ARO_b	5.8e-42,1.9e-42	3963037	3963987	F	Caci_3550	cyclase/dehydrase
NC_013131	Catenulispora acidiphila DSM 44928	3	YP_003117176.1	KS_a	040_0_hir_02_KS_a	8.3e-94	7475962	7477227	F	Caci_6485	Beta-ketoacyl_synthase
NC_013131	Catenulispora acidiphila DSM 44928	3	YP_003117177.1	CLF_a	018_3_med_05_CLF_a	3e-52	7477227	7478540	F	Caci_6486	Beta-ketoacyl_synthase
NC_013131	Catenulispora acidiphila DSM 44928	3	YP_003117178.1	ACP_a	033_3_ncn_03_ACP_a	6.6e-19	7478573	7478881	F	Caci_6487	phosphopantetheine-binding
NC_013131	Catenulispora acidiphila DSM 44928	3	YP_003117179.1	ARO_a,ARO_b	026_1_lan_06_ARO_a,026_1_lan_06_ARO_a	7.6e-28,1.8e-26	7478878	7479870	F	Caci_6488	actinorhodin_polyketide_synthase_bifunctional_cyclase/dehydratase
NC_013131	Catenulispora acidiphila DSM 44928	3	YP_003117184.1	KR_a	001_3_act_01_KR_a	1.1e-46	7483762	7484538	R	Caci_6493	short-chain_dehydrogenase/reductase_SDR
NC_013131	Catenulispora acidiphila DSM 44928	3	YP_003117190.1	CYC_d	033_3_ncn_05_CYC_d	2e-37	7489670	7490629	R	Caci_6499	beta-lactamase_domain_protein
NC_013159	Saccharomonospora viridis DSM 43017	1	YP_003135158.1	CYC_c	021_4_ghr_03_CYC_c	3.7e-38	3664161	3664532	F	Svir_33670	Polyketide_synthesis_cyclase
NC_013159	Saccharomonospora viridis DSM 43017	1	YP_003135159.1	CYC_a	036_4_llp_05_CYC_a	9.4e-32	3664529	3664972	F	Svir_33680	Protein_of_unknown_function_(DUF861)
NC_013159	Saccharomonospora viridis DSM 43017	1	YP_003135160.1	KS_a	036_4_llp_01_KS_a	4e-117	3664969	3666249	F	Svir_33690	3-oxoacyl-(acyl-carrier-protein)_synthase
NC_013159	Saccharomonospora viridis DSM 43017	1	YP_003135161.1	CLF_a	036_4_llp_02_CLF_a	4.2e-75	3666251	3667486	F	Svir_33700	3-oxoacyl-(acyl-carrier-protein)_synthase
NC_013159	Saccharomonospora viridis DSM 43017	1	YP_003135162.1	ACP_a	022_4_fdm_06_ACP_a	1.2e-16	3667531	3667800	F	Svir_33710	acyl_carrier_protein
NC_013159	Saccharomonospora viridis DSM 43017	1	YP_003135163.1	ARO_c	008_4_cur_05_ARO_c	5.6e-36	3667797	3668264	F	Svir_33720	polyketide_cyclase_/_dehydrase_family_protein
NC_013510	Thermomonospora curvata DSM 43183	1	YP_003300349.1	CYC_d	033_3_ncn_05_CYC_d	4.7e-41	3218886	3219800	F	Tcur_2765	beta-lactamase_domain_protein
NC_013510	Thermomonospora curvata DSM 43183	1	YP_003300356.1	CLF_a	024_1_ovm_03_CLF_a	1.1e-64	3228917	3230134	R	Tcur_2772	Beta-ketoacyl_synthase
NC_013510	Thermomonospora curvata DSM 43183	1	YP_003300357.1	KS_a	032_4_prm_01_KS_a	3.3e-99	3230131	3231399	R	Tcur_2773	Beta-ketoacyl_synthase
NC_013510	Thermomonospora curvata DSM 43183	1	YP_003300363.1	ARO_a,ARO_b	024_1_ovm_06_ARO_a,016_3_hed_03_ARO_b	1.1e-28,1.9e-42	3237367	3238389	R	Tcur_2780	cyclase/dehydrase
NC_013510	Thermomonospora curvata DSM 43183	1	YP_003300366.1	AT_a	016_3_hed_02_AT_a	4.3e-65	3247244	3248284	R	Tcur_2783	Acyl_transferase
NC_013510	Thermomonospora curvata DSM 43183	1	YP_003300376.1	KR_a	016_3_hed_07_KR_a	1.4e-52	3258715	3259494	R	Tcur_2793	short-chain_dehydrogenase/reductase_SDR
NC_013510	Thermomonospora curvata DSM 43183	1	YP_003300377.1	ACP_a	033_3_ncn_03_ACP_a	7.6e-15	3259517	3259765	R	Tcur_2794	phosphopantetheine-binding_protein
NC_013595	Streptosporangium roseum DSM 43021 chromosome	1	YP_003339795.1	CYC_c	021_4_ghr_03_CYC_c	1.8e-38	4618341	4618667	F	Sros_4148	hypothetical_protein
NC_013595	Streptosporangium roseum DSM 43021 chromosome	1	YP_003339796.1	CYC_a	036_4_llp_05_CYC_a	6.3e-25	4618660	4619112	F	Sros_4149	hypothetical_protein
NC_013595	Streptosporangium roseum DSM 43021 chromosome	1	YP_003339797.1	KS_a	032_4_prm_01_KS_a	1e-110	4619112	4620380	F	Sros_4150	3-oxoacyl-(acyl-carrier-protein)_synthase_2
NC_013595	Streptosporangium roseum DSM 43021 chromosome	1	YP_003339798.1	CLF_a	036_4_llp_02_CLF_a	2.1e-60	4620377	4621597	F	Sros_4151	3-oxoacyl-(acyl-carrier-protein)_synthase_2
NC_013595	Streptosporangium roseum DSM 43021 chromosome	1	YP_003339799.1	ACP_a	032_4_prm_03_ACP_a	5.9e-18	4621609	4621869	F	Sros_4152	hypothetical_protein
NC_013595	Streptosporangium roseum DSM 43021 chromosome	1	YP_003339800.1	ARO_c	021_4_ghr_07_ARO_c	1.9e-40	4621930	4622412	F	Sros_4153	hypothetical_protein
NC_013757	Geodermatophilus obscurus DSM 43160 chromosome	1	YP_003407318.1	CYC_c	006_4_whiE_06_CYC_c	5.1e-20	148437	149255	R	Gobs_0141	polyketide_synthesis_cyclase
NC_013757	Geodermatophilus obscurus DSM 43160 chromosome	1	YP_003407322.1	CLF_a	032_4_prm_02_CLF_a	6.7e-50	153808	155151	R	Gobs_0145	beta-ketoacyl_synthase
NC_013757	Geodermatophilus obscurus DSM 43160 chromosome	1	YP_003407323.1	KS_a	013_1_urd_02_KS_a	1.1e-91	155148	156443	R	Gobs_0146	beta-ketoacyl_synthase
NC_013757	Geodermatophilus obscurus DSM 43160 chromosome	1	YP_003407324.1	CYC_a	032_4_prm_06_CYC_a	4.6e-26	156440	156865	R	Gobs_0147	Cupin_2_conserved_barrel_domain-containing_protein
NC_013757	Geodermatophilus obscurus DSM 43160 chromosome	1	YP_003407326.1	ARO_c	008_4_cur_05_ARO_c	1.9e-34	157821	158324	R	Gobs_0149	polyketide_cyclase/dehydrase
NC_013757	Geodermatophilus obscurus DSM 43160 chromosome	1	YP_003407331.1	CYC_c	035_1_sim_01_CYC_c	9.8e-25	162465	162791	R	Gobs_0154	polyketide_synthesis_cyclase
NC_013929	Streptomyces scabiei 87.22, complete genome	1	YP_003489943.1	CYC_a	006_4_whiE_01_CYC_a	2.8e-34	4865644	4866096	F	SCAB_43291	whiE_protein_II
NC_013929	Streptomyces scabiei 87.22, complete genome	1	YP_003489944.1	KS_a	008_4_cur_02_KS_a	4e-112	4866105	4867361	F	SCAB_43301	polyketide_beta-ketoacyl_synthase_1
NC_013929	Streptomyces scabiei 87.22, complete genome	1	YP_003489945.1	CLF_a	007_4_sch_03_CLF_a	3.4e-80	4867358	4868608	F	SCAB_43311	polyketide_beta-ketoacyl_synthase_2
NC_013929	Streptomyces scabiei 87.22, complete genome	1	YP_003489946.1	ACP_a	006_4_whiE_04_ACP_a	3.3e-20	4868654	4868911	F	SCAB_43321	polyketide_synthase_acyl_carrier_protein
NC_013929	Streptomyces scabiei 87.22, complete genome	1	YP_003489947.1	ARO_c	008_4_cur_05_ARO_c	2.8e-43	4868913	4869392	F	SCAB_43331	polyketide_cyclase
NC_013929	Streptomyces scabiei 87.22, complete genome	1	YP_003489948.1	CYC_c	006_4_whiE_06_CYC_c	9.2e-41	4869463	4869795	F	SCAB_43341	polyketide_synthesis_cyclase
NC_014151	Cellulomonas flavigena DSM 20109 chromosome	1	YP_003638411.1	ARO_c,CYC_a	006_4_whiE_05_ARO_c,036_4_llp_05_CYC_a	4.2e-34,4.5e-20	3709662	3710546	F	Cfla_3333	Cupin_2_conserved_barrel_domain_protein
NC_014151	Cellulomonas flavigena DSM 20109 chromosome	1	YP_003638412.1	KS_a	032_4_prm_01_KS_a	1.6e-76	3710543	3711811	F	Cfla_3334	Beta-ketoacyl_synthase
NC_014151	Cellulomonas flavigena DSM 20109 chromosome	1	YP_003638413.1	CLF_a	022_4_fdm_05_CLF_a	1.5e-42	3711811	3713085	F	Cfla_3335	Beta-ketoacyl_synthase
NC_014151	Cellulomonas flavigena DSM 20109 chromosome	1	YP_003638416.1	CYC_c	014_1_jad_01_CYC_c	8.6e-24	3714958	3715332	F	Cfla_3338	Polyketide_synthesis_cyclase
NC_014210	Nocardiopsis dassonvillei subsp. dassonvillei DSM 43111 chromosome	1	YP_003682165.1	ARO_c	008_4_cur_05_ARO_c	8.1e-27	5085117	5085590	R	Ndas_4270	Polyketide_cyclase/dehydrase
NC_014210	Nocardiopsis dassonvillei subsp. dassonvillei DSM 43111 chromosome	1	YP_003682167.1	CLF_a	007_4_sch_03_CLF_a	3.7e-44	5085976	5087187	R	Ndas_4272	Beta-ketoacyl_synthase
NC_014210	Nocardiopsis dassonvillei subsp. dassonvillei DSM 43111 chromosome	1	YP_003682168.1	KS_a	007_4_sch_02_KS_a	8.2e-84	5087184	5088452	R	Ndas_4273	Beta-ketoacyl_synthase
NC_014318	Verrucosispora mediterranei U32 chromosome	1	YP_003767594.1	ARO_c	036_4_llp_04_ARO_c	5.2e-35	6025799	6026266	R	AMED_5432	polyketide_cyclase/dehydratase
NC_014318	Verrucosispora mediterranei U32 chromosome	1	YP_003767595.1	ACP_a	023_2_zhu_08_ACP_a	1.5e-14	6026268	6026513	R	AMED_5433	3-oxoacyl-ACP_synthase_acylcarrier_protein
NC_014318	Verrucosispora mediterranei U32 chromosome	1	YP_003767596.1	CLF_a	022_4_fdm_05_CLF_a	6e-61	6026538	6027758	R	AMED_5434	3-oxoacyl-[acyl-carrier-protein]_synthase_II
NC_014318	Verrucosispora mediterranei U32 chromosome	1	YP_003767597.1	KS_a	030_4_pga_02_KS_a	4.4e-84	6027773	6029032	R	AMED_5435	3-oxoacyl-[acyl-carrier-protein]_synthase_II
NC_014318	Verrucosispora mediterranei U32 chromosome	1	YP_003767598.1	CYC_a	032_4_prm_06_CYC_a	2e-29	6029029	6029448	R	AMED_5436	cupin_2_domain-containing_protein
NC_014318	Verrucosispora mediterranei U32 chromosome	1	YP_003767599.1	CYC_c	022_4_fdm_02_CYC_c	1.7e-30	6029448	6029771	R	AMED_5437	polyketide_synthesis_cyclase
NC_014391	Micromonospora aurantiaca ATCC 27029 chromosome	1	YP_003836597.1	CLF_a	032_4_prm_02_CLF_a	3e-46	3917597	3917725	F	Micau_3494	hypothetical_protein
NC_014391	Micromonospora aurantiaca ATCC 27029 chromosome	1	YP_003836599.1	KS_a	032_4_prm_01_KS_a	6.7e-88	3918980	3920248	R	Micau_3496	beta-ketoacyl_synthase
NC_014391	Micromonospora aurantiaca ATCC 27029 chromosome	1	YP_003836600.1	CYC_a	007_4_sch_01_CYC_a	4.3e-30	3920245	3920655	R	Micau_3497	Cupin_2_conserved_barrel_domain-containing_protein
NC_014391	Micromonospora aurantiaca ATCC 27029 chromosome	1	YP_003836601.1	ARO_c	008_4_cur_05_ARO_c	6.3e-37	3920652	3921359	R	Micau_3498	cyclase/dehydrase
NC_014391	Micromonospora aurantiaca ATCC 27029 chromosome	1	YP_003836605.1	CYC_c	006_4_whiE_06_CYC_c	6.9e-25	3925073	3925426	R	Micau_3502	polyketide_synthesis_cyclase
NC_014391	Micromonospora aurantiaca ATCC 27029 chromosome	1	YP_003836607.1	CYC_c	036_4_llp_06_CYC_c	2.7e-23	3926742	3927089	F	Micau_3504	polyketide_synthesis_cyclase
NC_014391	Micromonospora aurantiaca ATCC 27029 chromosome	2	YP_003837098.1	CYC_f	038_2_dau_06_CYC_f	8e-46	4541601	4542035	R	Micau_3999	hypothetical_protein
NC_014391	Micromonospora aurantiaca ATCC 27029 chromosome	2	YP_003837099.1	KR_b	025_2_akn_10_KR_b	1.9e-37	4542191	4542958	F	Micau_4000	short-chain_dehydrogenase/reductase_SDR
NC_014391	Micromonospora aurantiaca ATCC 27029 chromosome	2	YP_003837109.1	KR_a	025_2_akn_02_KR_a	5.1e-62	4552830	4553609	F	Micau_4010	short-chain_dehydrogenase/reductase_SDR
NC_014391	Micromonospora aurantiaca ATCC 27029 chromosome	2	YP_003837110.1	ARO_a,ARO_b	004_3_gris_05_ARO_a,004_3_gris_05_ARO_a	6.6e-34,1.1e-34	4553628	4554560	F	Micau_4011	polyketide_cyclase/dehydrase
NC_014391	Micromonospora aurantiaca ATCC 27029 chromosome	2	YP_003837116.1	ACP_a	025_2_akn_05_ACP_a	1.3e-13	4560101	4560370	R	Micau_4017	phosphopantetheine-binding-protein
NC_014391	Micromonospora aurantiaca ATCC 27029 chromosome	2	YP_003837117.1	CLF_a	025_2_akn_04_CLF_a	7.1e-61	4560382	4561581	R	Micau_4018	beta-ketoacyl_synthase
NC_014391	Micromonospora aurantiaca ATCC 27029 chromosome	2	YP_003837118.1	KS_a	025_2_akn_03_KS_a	2.2e-88	4561578	4562849	R	Micau_4019	beta-ketoacyl_synthase
NC_014391	Micromonospora aurantiaca ATCC 27029 chromosome	2	YP_003837121.1	CYC_e	012_6_mtm_02_CYC_e	2.5e-26	4565085	4565525	R	Micau_4022	nuclear_transport_factor_2
NC_014391	Micromonospora aurantiaca ATCC 27029 chromosome	2	YP_003837122.1	CYC_b	011_2_sno_06_CYC_b	2.4e-81	4565679	4566458	F	Micau_4023	cyclase_family_protein
NC_014666	Frankia sp. EuI1c chromosome	1	YP_004015253.1	CYC_e	009_6_otc_04_CYC_e	3e-19	1645932	1646360	F	FraEuI1c_1316	aromatic-ring-hydroxylating_dioxygenase_beta_subunit
NC_014666	Frankia sp. EuI1c chromosome	1	YP_004015254.1	KS_a	033_3_ncn_01_KS_a	1.2e-93	1646442	1647710	F	FraEuI1c_1317	Beta-ketoacyl_synthase
NC_014666	Frankia sp. EuI1c chromosome	1	YP_004015255.1	CLF_a	033_3_ncn_02_CLF_a	4.7e-56	1647707	1648945	F	FraEuI1c_1318	Beta-ketoacyl_synthase
NC_014666	Frankia sp. EuI1c chromosome	1	YP_004015256.1	ACP_a	040_0_hir_04_ACP_a	1e-20	1649014	1649268	F	FraEuI1c_1319	phosphopantetheine-binding_protein
NC_014666	Frankia sp. EuI1c chromosome	1	YP_004015257.1	ARO_a,ARO_b	033_3_ncn_04_ARO_a,033_3_ncn_04_ARO_a	1.6e-29,4.7e-29	1649265	1650290	F	FraEuI1c_1320	Polyketide_cyclase/dehydrase
NC_014666	Frankia sp. EuI1c chromosome	1	YP_004015258.1	CYC_d	001_3_act_06_CYC_d	4.8e-43	1650287	1651237	F	FraEuI1c_1321	cyclase
NC_014666	Frankia sp. EuI1c chromosome	1	YP_004015263.1	KR_a	002_3_gra_01_KR_a	7.8e-54	1655818	1656603	R	FraEuI1c_1326	short-chain_dehydrogenase/reductase_SDR
NC_014666	Frankia sp. EuI1c chromosome	2	YP_004018613.1	CLF_a	032_4_prm_02_CLF_a	2.2e-46	5821945	5823255	R	FraEuI1c_4752	Beta-ketoacyl_synthase
NC_014666	Frankia sp. EuI1c chromosome	2	YP_004018614.1	KS_a	013_1_urd_02_KS_a	9.2e-87	5823329	5824633	R	FraEuI1c_4753	Beta-ketoacyl_synthase
NC_014666	Frankia sp. EuI1c chromosome	2	YP_004018615.1	CYC_a	032_4_prm_06_CYC_a	8.7e-24	5824630	5825073	R	FraEuI1c_4754	Cupin_2_conserved_barrel_domain_protein
NC_014666	Frankia sp. EuI1c chromosome	2	YP_004018616.1	ARO_c	008_4_cur_05_ARO_c	2.7e-34	5825070	5825549	R	FraEuI1c_4755	cyclase/dehydrase
NC_014666	Frankia sp. EuI1c chromosome	2	YP_004018618.1	CYC_c	021_4_ghr_03_CYC_c	1.8e-34	5826414	5826749	R	FraEuI1c_4757	Polyketide_synthesis_cyclase
NC_014815	Micromonospora sp. L5 chromosome	1	YP_004084026.1	CYC_b	011_2_sno_06_CYC_b	1.9e-81	4675411	4676190	R	ML5_4398	cyclase_family_protein
NC_014815	Micromonospora sp. L5 chromosome	1	YP_004084027.1	CYC_e	012_6_mtm_02_CYC_e	3.8e-27	4676344	4676784	F	ML5_4399	nuclear_transport_factor_2
NC_014815	Micromonospora sp. L5 chromosome	1	YP_004084030.1	KS_a	025_2_akn_03_KS_a	2.7e-86	4679020	4680291	F	ML5_4402	beta-ketoacyl_synthase
NC_014815	Micromonospora sp. L5 chromosome	1	YP_004084031.1	CLF_a	025_2_akn_04_CLF_a	2.4e-63	4680288	4681487	F	ML5_4403	beta-ketoacyl_synthase
NC_014815	Micromonospora sp. L5 chromosome	1	YP_004084032.1	ACP_a	025_2_akn_05_ACP_a	4.7e-14	4681499	4681768	F	ML5_4404	phosphopantetheine-binding_protein
NC_014815	Micromonospora sp. L5 chromosome	1	YP_004084038.1	ARO_a,ARO_b	004_3_gris_05_ARO_a,004_3_gris_05_ARO_a	3.3e-32,3e-37	4687309	4688241	R	ML5_4410	polyketide_cyclase/dehydrase
NC_014815	Micromonospora sp. L5 chromosome	1	YP_004084039.1	KR_a	025_2_akn_02_KR_a	1.5e-60	4688260	4689039	R	ML5_4411	short-chain_dehydrogenase/reductase_sdr
NC_014815	Micromonospora sp. L5 chromosome	1	YP_004084049.1	KR_b	025_2_akn_10_KR_b	1.2e-40	4698911	4699678	R	ML5_4421	short-chain_dehydrogenase/reductase_sdr
NC_014815	Micromonospora sp. L5 chromosome	1	YP_004084050.1	CYC_f	038_2_dau_06_CYC_f	1.5e-44	4699834	4700268	F	ML5_4422	hypothetical_protein
NC_014815	Micromonospora sp. L5 chromosome	2	YP_004084517.1	CYC_c	036_4_llp_06_CYC_c	9e-24	5297464	5297811	R	ML5_4891	polyketide_synthesis_cyclase
NC_014815	Micromonospora sp. L5 chromosome	2	YP_004084519.1	CYC_c	006_4_whiE_06_CYC_c	2.7e-25	5299130	5299483	F	ML5_4893	polyketide_synthesis_cyclase
NC_014815	Micromonospora sp. L5 chromosome	2	YP_004084523.1	ARO_c	008_4_cur_05_ARO_c	1.5e-35	5303227	5303934	F	ML5_4897	cyclase/dehydrase
NC_014815	Micromonospora sp. L5 chromosome	2	YP_004084524.1	CYC_a	007_4_sch_01_CYC_a	1.7e-30	5303931	5304341	F	ML5_4898	cupin_2_conserved_barrel_domain_protein
NC_014815	Micromonospora sp. L5 chromosome	2	YP_004084525.1	KS_a	032_4_prm_01_KS_a	1.7e-88	5304338	5305609	F	ML5_4899	beta-ketoacyl_synthase
NC_014815	Micromonospora sp. L5 chromosome	2	YP_004084526.1	CLF_a	032_4_prm_02_CLF_a	2.3e-45	5305665	5306912	F	ML5_4900	beta-ketoacyl_synthase
NC_015434	Verrucosispora maris AB-18-032 chromosome	1	YP_004405335.1	ACP_a	023_2_zhu_08_ACP_a	7.4e-18	2984754	2985011	R	VAB18032_18165	hypothetical_protein
NC_015434	Verrucosispora maris AB-18-032 chromosome	1	YP_004405336.1	CLF_a	032_4_prm_02_CLF_a	3.1e-52	2985035	2986243	R	VAB18032_18170	3-oxoacyl-(acyl-carrier-protein)_synthase
NC_015434	Verrucosispora maris AB-18-032 chromosome	1	YP_004405337.1	KS_a	032_4_prm_01_KS_a	2.3e-109	2986240	2987502	R	VAB18032_18175	3-oxoacyl-(acyl-carrier-protein)_synthase_2
NC_015434	Verrucosispora maris AB-18-032 chromosome	1	YP_004405338.1	CYC_a	037_5_elm_06_CYC_a	1.6e-25	2987499	2987927	R	VAB18032_18180	hypothetical_protein
NC_015434	Verrucosispora maris AB-18-032 chromosome	2	YP_004406448.1	CLF_a	032_4_prm_02_CLF_a	3.2e-54	4275327	4276580	R	VAB18032_23750	beta-ketoacyl_synthase
NC_015434	Verrucosispora maris AB-18-032 chromosome	2	YP_004406449.1	KS_a	032_4_prm_01_KS_a	1.3e-80	4276577	4277851	R	VAB18032_23755	beta-ketoacyl_synthase
NC_015434	Verrucosispora maris AB-18-032 chromosome	2	YP_004406450.1	CYC_a	007_4_sch_01_CYC_a	4.7e-31	4277848	4278246	R	VAB18032_23760	cupin_2_barrel_domain-containing_protein
NC_015434	Verrucosispora maris AB-18-032 chromosome	2	YP_004406451.1	ARO_c	008_4_cur_05_ARO_c	8.5e-36	4278239	4278973	R	VAB18032_23765	cyclase/dehydrase
NC_015434	Verrucosispora maris AB-18-032 chromosome	2	YP_004406452.1	CYC_c	006_4_whiE_06_CYC_c	1.4e-22	4278970	4279305	R	VAB18032_23770	polyketide_synthesis_cyclase
NC_015434	Verrucosispora maris AB-18-032 chromosome	2	YP_004406454.1	CYC_c	021_4_ghr_03_CYC_c	4.9e-22	4280681	4280977	F	VAB18032_23780	polyketide_synthesis_cyclase
NC_015656	Frankia symbiont of Datisca glomerata chromosome	1	YP_004581955.1	CLF_a	032_4_prm_02_CLF_a	3.8e-50	575958	577232	R	FsymDg_0491	beta-ketoacyl-acyl-carrier-protein_synthase_II
NC_015656	Frankia symbiont of Datisca glomerata chromosome	1	YP_004581956.1	KS_a	032_4_prm_01_KS_a	5.7e-85	577229	578521	R	FsymDg_0492	beta-ketoacyl-acyl-carrier-protein_synthase_II
NC_015656	Frankia symbiont of Datisca glomerata chromosome	1	YP_004581957.1	CYC_a	036_4_llp_05_CYC_a	2.1e-27	578594	579007	R	FsymDg_0493	Cupin_2_barrel_domain-containing_protein
NC_015656	Frankia symbiont of Datisca glomerata chromosome	1	YP_004581958.1	ARO_c	006_4_whiE_05_ARO_c	3.4e-34	579131	579607	R	FsymDg_0494	cyclase/dehydrase
NC_015656	Frankia symbiont of Datisca glomerata chromosome	1	YP_004581961.1	CYC_c	021_4_ghr_03_CYC_c	9.5e-26	580703	581182	R	FsymDg_0497	polyketide_synthesis_cyclase
NC_015656	Frankia symbiont of Datisca glomerata chromosome	2	YP_004583647.1	CYC_c	006_4_whiE_06_CYC_c	4e-22	2783449	2783817	F	FsymDg_2338	polyketide_synthesis_cyclase
NC_015656	Frankia symbiont of Datisca glomerata chromosome	2	YP_004583651.1	ARO_c	008_4_cur_05_ARO_c	9.4e-39	2787974	2788432	F	FsymDg_2343	cyclase/dehydrase
NC_015656	Frankia symbiont of Datisca glomerata chromosome	2	YP_004583652.1	CYC_a	008_4_cur_01_CYC_a	2.8e-25	2788470	2788937	F	FsymDg_2344	Cupin_2_barrel_domain-containing_protein
NC_015656	Frankia symbiont of Datisca glomerata chromosome	2	YP_004583653.1	KS_a	032_4_prm_01_KS_a	1.4e-91	2788934	2790223	F	FsymDg_2345	beta-ketoacyl-acyl-carrier-protein_synthase_II
NC_015656	Frankia symbiont of Datisca glomerata chromosome	2	YP_004583654.1	CLF_a	032_4_prm_02_CLF_a	1.3e-51	2790220	2791491	F	FsymDg_2346	beta-ketoacyl-acyl-carrier-protein_synthase_II
NC_015656	Frankia symbiont of Datisca glomerata chromosome	3	YP_004584025.1	CLF_a	032_4_prm_02_CLF_a	3.4e-53	3288633	3289871	R	FsymDg_2767	beta-ketoacyl-acyl-carrier-protein_synthase_II
NC_015656	Frankia symbiont of Datisca glomerata chromosome	3	YP_004584026.1	KS_a	032_4_prm_01_KS_a	9.2e-89	3289868	3291247	R	FsymDg_2768	beta-ketoacyl-acyl-carrier-protein_synthase_II
NC_015656	Frankia symbiont of Datisca glomerata chromosome	3	YP_004584027.1	CYC_a	007_4_sch_01_CYC_a	1.6e-26	3291244	3291813	R	FsymDg_2769	Cupin_2_barrel_domain-containing_protein
NC_015656	Frankia symbiont of Datisca glomerata chromosome	3	YP_004584028.1	ARO_c	008_4_cur_05_ARO_c	1.4e-41	3291857	3292420	R	FsymDg_2770	cyclase/dehydrase
NC_015656	Frankia symbiont of Datisca glomerata chromosome	3	YP_004584033.1	CYC_c	006_4_whiE_06_CYC_c	5.1e-25	3296663	3297028	R	FsymDg_2775	polyketide_synthesis_cyclase
NC_015953	Streptomyces sp. SirexAA-E chromosome	1	YP_004800737.1	CYC_c	006_4_whiE_06_CYC_c	1.8e-37	273773	274105	R	SACTE_0250	polyketide_synthesis_cyclase
NC_015953	Streptomyces sp. SirexAA-E chromosome	1	YP_004800738.1	ARO_c	006_4_whiE_05_ARO_c	6.3e-37	274124	274603	R	SACTE_0251	cyclase/dehydrase
NC_015953	Streptomyces sp. SirexAA-E chromosome	1	YP_004800739.1	ACP_a	006_4_whiE_04_ACP_a	1.9e-19	274605	274859	R	SACTE_0252	phosphopantetheine-binding_protein
NC_015953	Streptomyces sp. SirexAA-E chromosome	1	YP_004800740.1	CLF_a	006_4_whiE_03_CLF_a	5.7e-83	274875	276125	R	SACTE_0253	beta-ketoacyl_synthase
NC_015953	Streptomyces sp. SirexAA-E chromosome	1	YP_004800741.1	KS_a	008_4_cur_02_KS_a	2.9e-117	276122	277390	R	SACTE_0254	beta-ketoacyl_synthase
NC_015953	Streptomyces sp. SirexAA-E chromosome	1	YP_004800742.1	CYC_a	008_4_cur_01_CYC_a	1.3e-31	277387	277839	R	SACTE_0255	Cupin_2_barrel_domain-containing_protein
NC_015953	Streptomyces sp. SirexAA-E chromosome	2	YP_004805552.1	CYC_c	028_1_aur_01_CYC_c	5.1e-17	5853137	5853814	R	SACTE_5194	polyketide_synthesis_cyclase
NC_015953	Streptomyces sp. SirexAA-E chromosome	2	YP_004805553.1	ARO_a,ARO_b	015_6_cmm_07_ARO_a, 015_6_cmm_07_ARO_b	1.1E-13, 5.5E-41	5854023	5854964	F	SACTE_5195	polyketide_cyclase/dehydrase
NC_015953	Streptomyces sp. SirexAA-E chromosome	2	YP_004805559.1	KS_a	034_2_stf_03_KS_a	7.4e-90	5861512	5862777	F	SACTE_5202	beta-ketoacyl_synthase
NC_015953	Streptomyces sp. SirexAA-E chromosome	2	YP_004805560.1	CLF_a	024_1_ovm_03_CLF_a	1.1e-65	5862770	5864020	F	SACTE_5203	beta-ketoacyl_synthase
NC_015953	Streptomyces sp. SirexAA-E chromosome	2	YP_004805562.1	ACP_a	015_6_cmm_02_ACP_a	1.3e-12	5865380	5865640	F	SACTE_5205	phosphopantetheine-binding_protein
NC_015953	Streptomyces sp. SirexAA-E chromosome	3	YP_004806656.1	CYC_c	031_1_sch4_06_CYC_c	7.7e-39	7207938	7208267	F	SACTE_6345	polyketide_synthesis_cyclase
NC_015953	Streptomyces sp. SirexAA-E chromosome	3	YP_004806657.1	KS_a	014_1_jad_02_KS_a	1.8e-105	7208264	7209535	F	SACTE_6346	beta-ketoacyl_synthase
NC_015953	Streptomyces sp. SirexAA-E chromosome	3	YP_004806658.1	CLF_a	024_1_ovm_03_CLF_a	1.9e-83	7209532	7210746	F	SACTE_6347	beta-ketoacyl_synthase
NC_015953	Streptomyces sp. SirexAA-E chromosome	3	YP_004806659.1	ACP_a	004_3_gris_03_ACP_a	3.1e-23	7210859	7211137	F	SACTE_6348	phosphopantetheine-binding_protein
NC_015953	Streptomyces sp. SirexAA-E chromosome	3	YP_004806660.1	KR_a	030_4_pga_05_KR_a	1.3e-61	7211204	7211989	F	SACTE_6349	short-chain_dehydrogenase/reductase_SDR
NC_015953	Streptomyces sp. SirexAA-E chromosome	3	YP_004806661.1	ARO_a,ARO_b	024_1_ovm_06_ARO_b,024_1_ovm_06_ARO_b	9.4e-45,2.6e-45	7212021	7212965	F	SACTE_6350	polyketide_cyclase/dehydrase
NC_015957	Streptomyces violaceusniger Tu 4113 chromosome	1	YP_004812539.1	CYC_c	006_4_whiE_06_CYC_c	5.2e-30	2562651	2562986	R	Strvi_2539	polyketide_synthesis_cyclase
NC_015957	Streptomyces violaceusniger Tu 4113 chromosome	1	YP_004812540.1	ARO_c	006_4_whiE_05_ARO_c	1.4e-34	2562983	2563447	R	Strvi_2540	cyclase/dehydrase
NC_015957	Streptomyces violaceusniger Tu 4113 chromosome	1	YP_004812541.1	ACP_a	006_4_whiE_04_ACP_a	1.2e-21	2563450	2563707	R	Strvi_2541	phosphopantetheine-binding_protein
NC_015957	Streptomyces violaceusniger Tu 4113 chromosome	1	YP_004812542.1	CLF_a	007_4_sch_03_CLF_a	2.5e-83	2563707	2564957	R	Strvi_2542	beta-ketoacyl_synthase
NC_015957	Streptomyces violaceusniger Tu 4113 chromosome	1	YP_004812543.1	KS_a	008_4_cur_02_KS_a	6.7e-106	2564954	2566222	R	Strvi_2543	beta-ketoacyl_synthase
NC_015957	Streptomyces violaceusniger Tu 4113 chromosome	1	YP_004812544.1	CYC_a	008_4_cur_01_CYC_a	7.9e-32	2566219	2566626	R	Strvi_2544	Cupin_2_barrel_domain-containing_protein
